# Supplementary material for: Using GeneReg to construct time delay gene regulatory networks
Source: BMC Res Notes. 2010 May 25;3:142. doi: 10.1186/1756-0500-3-142 (PMC2892504; doi:10.1186/1756-0500-3-142)
Supplement: Additional file 5 — Collection of time delay models in wild type cells. Each row represents one predicted regulation. The seven columns show regulator, target gene, regression coefficient, time delay, adjusted R2, consistency with the YEASTRACT database, and consistency with the STRING database. In these last two columns, 1 indicates consistency with the database, 0 indicates inconsistency when the regulator and target gene are included in the database, and NA indicates the database does not include the regulator or target gene. Regulations consistent with either the YEASTRACT database or STRING database (1 in either column) were considered as true, while regulations consistent or inconsistent with either the YEASTRACT database or STRING database (0 or 1 in either column) were considered as total regulations. Regulations with NA in both the YEASTRACT database and STRING database were excluded from accuracy calculation. [file 1756-0500-3-142-S5.XLS]

## Sheet: wt.models.database
	regulator	target	coef	delay	adj.r.squared	YEASTRACT	STRING
1	SWI5_YDR146C_1770349_at	CTS1_YLR286C_1769455_at	-1.83588	29.4069	0.929117	1	1
2	ASH1_YKL185W_1772030_at	CTS1_YLR286C_1769455_at	0.890121	29.4069	0.929117	NA	NA
3	ACE2_YLR131C_1771312_at	CTS1_YLR286C_1769455_at	3.72185	29.4069	0.929117	1	1
4	SWI5_YDR146C_1770349_at	DSE4_YNR067C_1769988_at	1.85517	29.4069	0.990234	1	NA
5	ASH1_YKL185W_1772030_at	DSE4_YNR067C_1769988_at	0.321788	23.5256	0.990234	NA	NA
6	ACE2_YLR131C_1771312_at	DSE4_YNR067C_1769988_at	-1.00016	29.4069	0.990234	1	NA
7	TEC1_YBR083W_1778960_at	DSE4_YNR067C_1769988_at	-0.396321	29.4069	0.990234	NA	NA
8	INO4_YOL108C_1774516_at	DSE4_YNR067C_1769988_at	0.556929	8.82208	0.990234	NA	NA
9	SWI5_YDR146C_1770349_at	PST1_YDR055W_1770307_at	0.910811	29.4069	0.988688	1	NA
10	ACE2_YLR131C_1771312_at	PST1_YDR055W_1770307_at	0.253272	29.4069	0.988688	1	NA
11	TEC1_YBR083W_1778960_at	PST1_YDR055W_1770307_at	-0.384441	2.94069	0.988688	1	NA
12	ASH1_YKL185W_1772030_at	DSE1_YER124C_1770749_at	0.996711	14.7035	0.99078	NA	NA
13	SWI5_YDR146C_1770349_at	DSE1_YER124C_1770749_at	0.887099	29.4069	0.99078	1	1
14	TEC1_YBR083W_1778960_at	DSE1_YER124C_1770749_at	-1.06061	11.7628	0.99078	NA	NA
15	ACE2_YLR131C_1771312_at	DSE1_YER124C_1770749_at	-0.654249	20.5849	0.99078	1	NA
16	ASH1_YKL185W_1772030_at	HO_YDL227C_1778270_at	1.31772	23.5256	0.988909	1	NA
17	TEC1_YBR083W_1778960_at	HO_YDL227C_1778270_at	-1.32734	29.4069	0.988909	NA	NA
18	SWI5_YDR146C_1770349_at	HO_YDL227C_1778270_at	0.254516	29.4069	0.988909	1	NA
19	ACE2_YLR131C_1771312_at	PCL9_YDL179W_1778541_at	1.04358	29.4069	0.9855	1	NA
20	SWI5_YDR146C_1770349_at	PCL9_YDL179W_1778541_at	0.326177	29.4069	0.9855	1	1
21	SWI5_YDR146C_1770349_at	YPL158C_YPL158C_1778564_at	0.47774	29.4069	0.997458	1	1
22	ASH1_YKL185W_1772030_at	YPL158C_YPL158C_1778564_at	0.410016	0	0.997458	NA	1
23	ACE2_YLR131C_1771312_at	YPL158C_YPL158C_1778564_at	0.42145	29.4069	0.997458	1	NA
24	ASH1_YKL185W_1772030_at	DSE2_YHR143W_1779965_at	1.20881	17.6442	0.998254	NA	NA
25	TEC1_YBR083W_1778960_at	DSE2_YHR143W_1779965_at	-0.284658	0	0.998254	NA	NA
26	SWI5_YDR146C_1770349_at	DSE2_YHR143W_1779965_at	0.304987	0	0.998254	1	1
27	ACE2_YLR131C_1771312_at	DSE2_YHR143W_1779965_at	0.824412	0	0.998254	1	NA
28	YHP1_YDR451C_1778368_at	DSE2_YHR143W_1779965_at	-0.466664	29.4069	0.998254	NA	NA
29	FKH1_YIL131C_1777130_at	DSE2_YHR143W_1779965_at	-0.733665	23.5256	0.998254	1	NA
30	INO4_YOL108C_1774516_at	DSE2_YHR143W_1779965_at	-1.20937	23.5256	0.998254	NA	NA
31	TEC1_YBR083W_1778960_at	YLR049C_YLR049C_1771810_at	-0.773207	20.5849	0.999454	NA	NA
32	INO4_YOL108C_1774516_at	YLR049C_YLR049C_1771810_at	0.577783	29.4069	0.999454	NA	NA
33	FKH2_YNL068C_1771926_at	YLR049C_YLR049C_1771810_at	0.283902	0	0.999454	NA	NA
34	CIN5_YOR028C_1770566_at	YLR049C_YLR049C_1771810_at	0.855886	8.82208	0.999454	NA	NA
35	FKH1_YIL131C_1777130_at	YLR049C_YLR049C_1771810_at	-0.280608	0	0.999454	NA	NA
36	YOX1_YML027W_1775720_at	YLR049C_YLR049C_1771810_at	0.511456	0	0.999454	NA	NA
37	YHP1_YDR451C_1778368_at	YLR049C_YLR049C_1771810_at	0.833414	26.4663	0.999454	NA	NA
38	HCM1_YCR065W_1772793_at	YLR049C_YLR049C_1771810_at	0.270977	0	0.999454	NA	NA
39	ASH1_YKL185W_1772030_at	YLR049C_YLR049C_1771810_at	1.20859	5.88139	0.999454	NA	NA
40	SWI5_YDR146C_1770349_at	YLR049C_YLR049C_1771810_at	-0.49013	23.5256	0.999454	1	NA
41	STB1_YNL309W_1771976_at	YLR049C_YLR049C_1771810_at	0.692795	29.4069	0.999454	NA	NA
42	YOX1_YML027W_1775720_at	YBR071W_YBR071W_1779265_at	0.418398	0	0.999503	NA	NA
43	GCR1_YPL075W_1777579_at	YBR071W_YBR071W_1779265_at	0.91094	29.4069	0.999503	NA	NA
44	TEC1_YBR083W_1778960_at	YBR071W_YBR071W_1779265_at	0.81731	14.7035	0.999503	NA	NA
45	CIN5_YOR028C_1770566_at	YBR071W_YBR071W_1779265_at	1.09882	11.7628	0.999503	1	NA
46	CDC14_YFR028C_1779003_at	YBR071W_YBR071W_1779265_at	1.75555	0	0.999503	NA	NA
47	INO4_YOL108C_1774516_at	YBR071W_YBR071W_1779265_at	-0.447723	14.7035	0.999503	NA	NA
48	FKH2_YNL068C_1771926_at	YBR071W_YBR071W_1779265_at	-0.301819	29.4069	0.999503	NA	NA
49	SWI4_YER111C_1770133_at	YBR071W_YBR071W_1779265_at	0.326863	0	0.999503	1	NA
50	MET4_YNL103W_1775713_at	YBR071W_YBR071W_1779265_at	-0.819006	2.94069	0.999503	1	NA
51	ADR1_YDR216W_1776183_at	YBR071W_YBR071W_1779265_at	0.272673	26.4663	0.999503	NA	NA
52	MET32_YDR253C_1769750_at	YOR29-17_YOR066W_1774677_at	-1.71151	20.5849	0.930437	NA	NA
53	GCR1_YPL075W_1777579_at	YOR29-17_YOR066W_1774677_at	-0.96743	29.4069	0.930437	NA	NA
54	TEC1_YBR083W_1778960_at	YOR29-17_YOR066W_1774677_at	0.760238	8.82208	0.930437	NA	NA
55	HCM1_YCR065W_1772793_at	GAS3_YMR215W_1773766_at	0.286511	26.4663	0.995086	NA	NA
56	YOX1_YML027W_1775720_at	GAS3_YMR215W_1773766_at	0.289421	29.4069	0.995086	NA	NA
57	RTG2_YGL252C_1769907_at	GAS3_YMR215W_1773766_at	-1.48922	17.6442	0.995086	NA	NA
58	MET4_YNL103W_1775713_at	GAS3_YMR215W_1773766_at	-0.395644	8.82208	0.995086	1	NA
59	FKH1_YIL131C_1777130_at	GAS3_YMR215W_1773766_at	-0.294333	8.82208	0.995086	1	NA
60	YHP1_YDR451C_1778368_at	ALK1_YGL021W_1776407_at	0.381321	23.5256	0.999757	NA	NA
61	SWI5_YDR146C_1770349_at	ALK1_YGL021W_1776407_at	0.370365	0	0.999757	NA	NA
62	FKH1_YIL131C_1777130_at	ALK1_YGL021W_1776407_at	0.541216	0	0.999757	1	NA
63	ACE2_YLR131C_1771312_at	ALK1_YGL021W_1776407_at	0.638793	0	0.999757	NA	NA
64	FKH2_YNL068C_1771926_at	ALK1_YGL021W_1776407_at	-0.518076	11.7628	0.999757	1	NA
65	INO4_YOL108C_1774516_at	ALK1_YGL021W_1776407_at	-0.301795	2.94069	0.999757	NA	NA
66	TEC1_YBR083W_1778960_at	ALK1_YGL021W_1776407_at	0.50832	23.5256	0.999757	NA	NA
67	YOX1_YML027W_1775720_at	VIK1_YPL253C_1769350_at	0.33121	29.4069	0.99158	NA	NA
68	DIG2_YDR480W_1778995_at	VIK1_YPL253C_1769350_at	0.736494	23.5256	0.99158	0	NA
69	NDD1_YOR372C_1776556_at	VIK1_YPL253C_1769350_at	-0.36993	11.7628	0.99158	NA	NA
70	RTG2_YGL252C_1769907_at	VIK1_YPL253C_1769350_at	-0.465941	26.4663	0.99158	NA	NA
71	MET4_YNL103W_1775713_at	VIK1_YPL253C_1769350_at	0.363961	11.7628	0.99158	NA	NA
72	STB1_YNL309W_1771976_at	PIR3_YKL163W_1772229_at	-2.11048	29.4069	0.975278	NA	NA
73	SWI4_YER111C_1770133_at	PIR3_YKL163W_1772229_at	-0.376278	29.4069	0.975278	NA	NA
74	DIG2_YDR480W_1778995_at	PIR3_YKL163W_1772229_at	0.466028	5.88139	0.975278	0	NA
75	RTG2_YGL252C_1769907_at	PIR3_YKL163W_1772229_at	0.743984	14.7035	0.975278	NA	NA
76	HCM1_YCR065W_1772793_at	PIR3_YKL163W_1772229_at	0.597491	20.5849	0.975278	NA	NA
77	SWI6_YLR182W_1776552_at	PIR3_YKL163W_1772229_at	0.268571	29.4069	0.975278	NA	NA
78	YOX1_YML027W_1775720_at	CRH1_YGR189C_1776793_at	0.801591	0	0.998228	NA	NA
79	HCM1_YCR065W_1772793_at	CRH1_YGR189C_1776793_at	-0.260797	29.4069	0.998228	NA	NA
80	YHP1_YDR451C_1778368_at	CRH1_YGR189C_1776793_at	0.529657	29.4069	0.998228	NA	NA
81	FKH2_YNL068C_1771926_at	CRH1_YGR189C_1776793_at	0.293218	23.5256	0.998228	NA	NA
82	ADR1_YDR216W_1776183_at	CRH1_YGR189C_1776793_at	-0.293806	0	0.998228	NA	NA
83	SWI4_YER111C_1770133_at	CRH1_YGR189C_1776793_at	0.256011	0	0.998228	1	NA
84	YHP1_YDR451C_1778368_at	YNR009W_YNR009W_1776088_at	0.957113	0	0.998901	NA	NA
85	YOX1_YML027W_1775720_at	YNR009W_YNR009W_1776088_at	0.400386	23.5256	0.998901	NA	NA
86	CDC14_YFR028C_1779003_at	FKH1_YIL131C_1777130_at	1.98205	0	0.998087	NA	NA
87	FHL1_YPR104C_1773575_at	FKH1_YIL131C_1777130_at	0.251628	0	0.998087	1	1
88	STB1_YNL309W_1771976_at	FKH1_YIL131C_1777130_at	0.298222	29.4069	0.998087	NA	NA
89	RTG2_YGL252C_1769907_at	FKH1_YIL131C_1777130_at	-1.39573	20.5849	0.998087	NA	NA
90	CIN5_YOR028C_1770566_at	FKH1_YIL131C_1777130_at	0.289556	23.5256	0.998087	NA	NA
91	DAL81_YIR023W_1771154_at	FKH1_YIL131C_1777130_at	-0.316754	29.4069	0.998087	NA	1
92	SWI5_YDR146C_1770349_at	ASH1_YKL185W_1772030_at	0.594772	29.4069	0.998474	1	1
93	TEC1_YBR083W_1778960_at	ASH1_YKL185W_1772030_at	1.05046	2.94069	0.998474	NA	NA
94	INO4_YOL108C_1774516_at	ASH1_YKL185W_1772030_at	0.639275	0	0.998474	NA	NA
95	GCR1_YPL075W_1777579_at	ASH1_YKL185W_1772030_at	1.08489	20.5849	0.998474	NA	NA
96	MET4_YNL103W_1775713_at	ASH1_YKL185W_1772030_at	-0.397578	0	0.998474	NA	NA
97	CDC14_YFR028C_1779003_at	ASH1_YKL185W_1772030_at	-0.300252	0	0.998474	NA	1
98	SWI5_YDR146C_1770349_at	CLB2_YPR119W_1776774_at	1.29595	0	0.998348	NA	1
99	YHP1_YDR451C_1778368_at	CLB2_YPR119W_1776774_at	0.405304	0	0.998348	NA	1
100	ACE2_YLR131C_1771312_at	CLB2_YPR119W_1776774_at	-0.549313	0	0.998348	NA	1
101	INO4_YOL108C_1774516_at	CLB2_YPR119W_1776774_at	0.319648	0	0.998348	NA	NA
102	STB1_YNL309W_1771976_at	HLR1_YDR528W_1771495_at	1.52922	0	0.994181	NA	NA
103	SWI4_YER111C_1770133_at	HLR1_YDR528W_1771495_at	0.794878	14.7035	0.994181	NA	NA
104	GCR1_YPL075W_1777579_at	HLR1_YDR528W_1771495_at	0.624581	14.7035	0.994181	NA	NA
105	YOX1_YML027W_1775720_at	HLR1_YDR528W_1771495_at	-0.636417	17.6442	0.994181	NA	NA
106	RFX1_YLR176C_1777211_at	HLR1_YDR528W_1771495_at	-0.692527	29.4069	0.994181	NA	NA
107	INO4_YOL108C_1774516_at	HLR1_YDR528W_1771495_at	-0.902302	17.6442	0.994181	NA	NA
108	YHP1_YDR451C_1778368_at	CLB1_YGR108W_1769973_at	0.42024	23.5256	0.999261	1	NA
109	SWI5_YDR146C_1770349_at	CLB1_YGR108W_1769973_at	0.874399	0	0.999261	NA	1
110	FKH1_YIL131C_1777130_at	CLB1_YGR108W_1769973_at	0.284524	0	0.999261	1	1
111	ACE2_YLR131C_1771312_at	CLB1_YGR108W_1769973_at	-0.306215	14.7035	0.999261	NA	1
112	YHP1_YDR451C_1778368_at	SUR7_YML052W_1779134_at	0.728044	23.5256	0.998655	NA	NA
113	SWI5_YDR146C_1770349_at	SUR7_YML052W_1779134_at	0.290822	0	0.998655	NA	NA
114	MET4_YNL103W_1775713_at	SUR7_YML052W_1779134_at	-0.302959	0	0.998655	NA	NA
115	FHL1_YPR104C_1773575_at	SUR7_YML052W_1779134_at	-0.666631	5.88139	0.998655	1	NA
116	FKH1_YIL131C_1777130_at	SUR7_YML052W_1779134_at	-0.533601	29.4069	0.998655	1	NA
117	CDC14_YFR028C_1779003_at	SUR7_YML052W_1779134_at	1.76243	17.6442	0.998655	NA	NA
118	INO4_YOL108C_1774516_at	SUR7_YML052W_1779134_at	-0.299319	29.4069	0.998655	NA	NA
119	NDD1_YOR372C_1776556_at	SUR7_YML052W_1779134_at	0.297516	0	0.998655	NA	NA
120	FKH2_YNL068C_1771926_at	SUR7_YML052W_1779134_at	-0.424538	2.94069	0.998655	1	NA
121	SWI5_YDR146C_1770349_at	BUD4_YJR092W_1775640_at	0.826474	0	0.99946	NA	1
122	YHP1_YDR451C_1778368_at	BUD4_YJR092W_1775640_at	0.311966	11.7628	0.99946	NA	NA
123	FKH1_YIL131C_1777130_at	BUD4_YJR092W_1775640_at	-0.389454	11.7628	0.99946	1	NA
124	INO4_YOL108C_1774516_at	BUD4_YJR092W_1775640_at	-0.485484	29.4069	0.99946	NA	NA
125	DIG2_YDR480W_1778995_at	BUD4_YJR092W_1775640_at	0.266169	14.7035	0.99946	0	NA
126	MET4_YNL103W_1775713_at	BUD4_YJR092W_1775640_at	-0.257164	26.4663	0.99946	NA	NA
127	SWI6_YLR182W_1776552_at	YLR437C_YLR437C_1771388_at	1.11394	14.7035	0.981083	NA	NA
128	NDD1_YOR372C_1776556_at	YLR437C_YLR437C_1771388_at	0.535823	8.82208	0.981083	NA	NA
129	RTG2_YGL252C_1769907_at	YLR437C_YLR437C_1771388_at	0.516078	0	0.981083	NA	NA
130	MET4_YNL103W_1775713_at	YLR437C_YLR437C_1771388_at	-0.311141	17.6442	0.981083	NA	NA
131	YHP1_YDR451C_1778368_at	BUD3_YCL014W_1776483_at	0.416959	20.5849	0.997047	NA	NA
132	FKH1_YIL131C_1777130_at	BUD3_YCL014W_1776483_at	0.443718	8.82208	0.997047	1	NA
133	FHL1_YPR104C_1773575_at	BUD3_YCL014W_1776483_at	-0.34664	5.88139	0.997047	NA	NA
134	CDC14_YFR028C_1779003_at	BUD3_YCL014W_1776483_at	-0.445983	29.4069	0.997047	NA	NA
135	RTG2_YGL252C_1769907_at	BUD3_YCL014W_1776483_at	-0.721935	20.5849	0.997047	NA	NA
136	DIG2_YDR480W_1778995_at	BUD3_YCL014W_1776483_at	0.262151	26.4663	0.997047	0	1
137	SWI6_YLR182W_1776552_at	BUD3_YCL014W_1776483_at	-0.270303	0	0.997047	NA	NA
138	GCR1_YPL075W_1777579_at	HOS3_YPL116W_1775924_at	-0.561389	29.4069	0.926099	NA	NA
139	MET32_YDR253C_1769750_at	HOS3_YPL116W_1775924_at	0.825794	11.7628	0.926099	NA	NA
140	ACE2_YLR131C_1771312_at	YPL141C_YPL141C_1771561_at	0.779729	0	0.997047	NA	NA
141	YHP1_YDR451C_1778368_at	YPL141C_YPL141C_1771561_at	0.286873	23.5256	0.997047	NA	NA
142	MET4_YNL103W_1775713_at	YPL141C_YPL141C_1771561_at	0.544608	20.5849	0.997047	NA	NA
143	FHL1_YPR104C_1773575_at	YPL141C_YPL141C_1771561_at	0.409348	14.7035	0.997047	NA	NA
144	DIG2_YDR480W_1778995_at	MCM3_YEL032W_1775015_at	-0.923925	23.5256	0.904765	0	NA
145	CDC14_YFR028C_1779003_at	TPO2_YGR138C_1777945_at	-1.01039	29.4069	0.997151	NA	NA
146	INO4_YOL108C_1774516_at	TPO2_YGR138C_1777945_at	1.08758	29.4069	0.997151	1	NA
147	FKH2_YNL068C_1771926_at	TPO2_YGR138C_1777945_at	1.48255	2.94069	0.997151	NA	NA
148	YHP1_YDR451C_1778368_at	TPO2_YGR138C_1777945_at	-1.13814	0	0.997151	NA	NA
149	TEC1_YBR083W_1778960_at	TPO2_YGR138C_1777945_at	-1.3287	0	0.997151	NA	NA
150	MET4_YNL103W_1775713_at	TPO2_YGR138C_1777945_at	1.46731	8.82208	0.997151	NA	NA
151	GCR1_YPL075W_1777579_at	TPO2_YGR138C_1777945_at	-0.326647	20.5849	0.997151	NA	NA
152	YOX1_YML027W_1775720_at	TPO2_YGR138C_1777945_at	0.44348	29.4069	0.997151	NA	NA
153	ASH1_YKL185W_1772030_at	TPO2_YGR138C_1777945_at	0.514226	0	0.997151	NA	NA
154	ACE2_YLR131C_1771312_at	TPO2_YGR138C_1777945_at	-0.607607	23.5256	0.997151	NA	NA
155	DIG2_YDR480W_1778995_at	YMR003W_YMR003W_1769576_at	1.28337	14.7035	0.984025	0	NA
156	NDD1_YOR372C_1776556_at	YMR003W_YMR003W_1769576_at	0.389254	11.7628	0.984025	0	NA
157	SWI6_YLR182W_1776552_at	YMR003W_YMR003W_1769576_at	-0.720474	29.4069	0.984025	0	NA
158	PUT3_YKL015W_1770773_at	YMR003W_YMR003W_1769576_at	0.310245	0	0.984025	0	NA
159	YOX1_YML027W_1775720_at	PCL2_YDL127W_1773886_at	0.256776	0	0.998644	NA	NA
160	GCR1_YPL075W_1777579_at	PCL2_YDL127W_1773886_at	0.522503	29.4069	0.998644	NA	NA
161	TEC1_YBR083W_1778960_at	PCL2_YDL127W_1773886_at	0.344474	17.6442	0.998644	1	NA
162	CDC14_YFR028C_1779003_at	PCL2_YDL127W_1773886_at	1.1393	29.4069	0.998644	NA	NA
163	INO4_YOL108C_1774516_at	PCL2_YDL127W_1773886_at	0.802285	11.7628	0.998644	NA	NA
164	DAL81_YIR023W_1771154_at	PCL2_YDL127W_1773886_at	0.296898	23.5256	0.998644	NA	NA
165	CIN5_YOR028C_1770566_at	PCL2_YDL127W_1773886_at	0.352064	29.4069	0.998644	NA	NA
166	MCM1_YMR043W_1770949_at	PCL2_YDL127W_1773886_at	0.601384	29.4069	0.998644	NA	NA
167	MET32_YDR253C_1769750_at	PCL2_YDL127W_1773886_at	-0.329339	20.5849	0.998644	NA	NA
168	RTG2_YGL252C_1769907_at	PCL2_YDL127W_1773886_at	-0.5325	11.7628	0.998644	NA	NA
169	RFX1_YLR176C_1777211_at	PCL2_YDL127W_1773886_at	-0.261805	0	0.998644	NA	NA
170	MET32_YDR253C_1769750_at	MCM2_YBL023C_1776843_at	-1.38111	17.6442	0.937472	NA	NA
171	SWI5_YDR146C_1770349_at	CDC5_YMR001C_1775593_at	0.597593	0	0.998569	NA	1
172	YHP1_YDR451C_1778368_at	CDC5_YMR001C_1775593_at	0.403532	5.88139	0.998569	NA	NA
173	DIG2_YDR480W_1778995_at	CDC5_YMR001C_1775593_at	-0.476305	0	0.998569	0	NA
174	STB1_YNL309W_1771976_at	CDC5_YMR001C_1775593_at	0.259028	20.5849	0.998569	NA	NA
175	SWI5_YDR146C_1770349_at	YOR315W_YOR315W_1778739_at	1.42306	0	0.999445	NA	NA
176	MET4_YNL103W_1775713_at	YOR315W_YOR315W_1778739_at	-1.16808	2.94069	0.999445	NA	NA
177	ACE2_YLR131C_1771312_at	YOR315W_YOR315W_1778739_at	-0.332422	0	0.999445	NA	NA
178	CDC14_YFR028C_1779003_at	YOR315W_YOR315W_1778739_at	-0.431214	0	0.999445	NA	NA
179	INO4_YOL108C_1774516_at	YOR315W_YOR315W_1778739_at	-0.26014	14.7035	0.999445	1	NA
180	NDD1_YOR372C_1776556_at	YOR315W_YOR315W_1778739_at	-1.06919	17.6442	0.999445	NA	NA
181	TEC1_YBR083W_1778960_at	YOR315W_YOR315W_1778739_at	-0.722514	14.7035	0.999445	1	NA
182	STB1_YNL309W_1771976_at	SWI4_YER111C_1770133_at	0.261634	2.94069	0.974613	NA	1
183	MET32_YDR253C_1769750_at	SWI4_YER111C_1770133_at	-1.07481	29.4069	0.974613	NA	NA
184	PUT3_YKL015W_1770773_at	SWI4_YER111C_1770133_at	-1.18333	2.94069	0.974613	NA	NA
185	ACE2_YLR131C_1771312_at	SRC1_YML034W_1779276_at	1.03068	0	0.991051	NA	NA
186	YHP1_YDR451C_1778368_at	YJL118W_YJL118W_1778155_at	0.280735	0	0.997673	NA	NA
187	HCM1_YCR065W_1772793_at	YJL118W_YJL118W_1778155_at	0.361538	0	0.997673	NA	NA
188	YOX1_YML027W_1775720_at	YJL118W_YJL118W_1778155_at	0.313571	29.4069	0.997673	NA	NA
189	MET4_YNL103W_1775713_at	YJL118W_YJL118W_1778155_at	-0.331214	2.94069	0.997673	NA	NA
190	STB1_YNL309W_1771976_at	YJL118W_YJL118W_1778155_at	0.264214	0	0.997673	NA	NA
191	STB1_YNL309W_1771976_at	KCC4_YCL024W_1779753_at	0.765256	0	0.994395	NA	NA
192	SWI4_YER111C_1770133_at	KCC4_YCL024W_1779753_at	0.284581	0	0.994395	NA	NA
193	PUT3_YKL015W_1770773_at	KCC4_YCL024W_1779753_at	-1.29104	0	0.994395	NA	NA
194	YHP1_YDR451C_1778368_at	YIL158W_YIL158W_1776290_at	-0.25609	26.4663	0.997953	NA	NA
195	SWI5_YDR146C_1770349_at	YIL158W_YIL158W_1776290_at	0.635768	0	0.997953	NA	NA
196	FKH1_YIL131C_1777130_at	YIL158W_YIL158W_1776290_at	0.423807	0	0.997953	1	NA
197	ACE2_YLR131C_1771312_at	YIL158W_YIL158W_1776290_at	0.548282	20.5849	0.997953	NA	NA
198	YOX1_YML027W_1775720_at	YIL158W_YIL158W_1776290_at	0.264315	20.5849	0.997953	NA	NA
199	YHP1_YDR451C_1778368_at	SWI5_YDR146C_1770349_at	0.27633	29.4069	0.998062	NA	NA
200	ACE2_YLR131C_1771312_at	SWI5_YDR146C_1770349_at	1.32299	0	0.998062	NA	1
201	FHL1_YPR104C_1773575_at	SWI5_YDR146C_1770349_at	0.303543	8.82208	0.998062	NA	1
202	NDD1_YOR372C_1776556_at	SWI5_YDR146C_1770349_at	-0.355597	20.5849	0.998062	NA	1
203	MET4_YNL103W_1775713_at	SWI5_YDR146C_1770349_at	-0.315517	29.4069	0.998062	NA	1
204	INO4_YOL108C_1774516_at	SWI5_YDR146C_1770349_at	-0.372439	26.4663	0.998062	1	NA
205	SWI5_YDR146C_1770349_at	YMR001C-A_YMR001C-A_1778753_at	0.771552	0	0.999208	NA	0
206	YHP1_YDR451C_1778368_at	YMR001C-A_YMR001C-A_1778753_at	0.296855	14.7035	0.999208	NA	0
207	NDD1_YOR372C_1776556_at	YMR001C-A_YMR001C-A_1778753_at	-0.389804	20.5849	0.999208	NA	0
208	MET4_YNL103W_1775713_at	YMR001C-A_YMR001C-A_1778753_at	-0.855839	29.4069	0.999208	NA	0
209	ASH1_YKL185W_1772030_at	DBF2_YGR092W_1770626_at	0.348906	0	0.947462	NA	NA
210	TEC1_YBR083W_1778960_at	DBF2_YGR092W_1770626_at	-0.744392	29.4069	0.947462	NA	NA
211	CDC14_YFR028C_1779003_at	DBF2_YGR092W_1770626_at	0.65442	29.4069	0.947462	NA	1
212	YOX1_YML027W_1775720_at	MCD1_YDL003W_1775495_at	1.02951	2.94069	0.997292	NA	NA
213	CIN5_YOR028C_1770566_at	MCD1_YDL003W_1775495_at	-0.270829	5.88139	0.997292	1	NA
214	GCR1_YPL075W_1777579_at	CWP1_YKL096W_1769519_at	1.29096	29.4069	0.99499	NA	NA
215	STB1_YNL309W_1771976_at	CWP1_YKL096W_1769519_at	-2.9424	0	0.99499	NA	NA
216	YOX1_YML027W_1775720_at	CWP1_YKL096W_1769519_at	0.272664	5.88139	0.99499	1	NA
217	CIN5_YOR028C_1770566_at	CWP1_YKL096W_1769519_at	0.540639	20.5849	0.99499	NA	NA
218	SWI4_YER111C_1770133_at	CWP1_YKL096W_1769519_at	0.692852	20.5849	0.99499	1	NA
219	RFX1_YLR176C_1777211_at	CWP1_YKL096W_1769519_at	-0.447953	23.5256	0.99499	NA	NA
220	FKH2_YNL068C_1771926_at	CWP1_YKL096W_1769519_at	-1.16628	14.7035	0.99499	1	NA
221	FHL1_YPR104C_1773575_at	CWP1_YKL096W_1769519_at	0.803234	8.82208	0.99499	NA	NA
222	INO4_YOL108C_1774516_at	CWP1_YKL096W_1769519_at	-0.580023	14.7035	0.99499	NA	NA
223	TEC1_YBR083W_1778960_at	CWP1_YKL096W_1769519_at	-0.43734	0	0.99499	1	NA
224	ADR1_YDR216W_1776183_at	CWP1_YKL096W_1769519_at	0.267867	2.94069	0.99499	NA	NA
225	STB1_YNL309W_1771976_at	ASF1_YJL115W_1773349_at	0.566392	2.94069	0.990878	NA	NA
226	SWI4_YER111C_1770133_at	ASF1_YJL115W_1773349_at	0.47143	5.88139	0.990878	NA	NA
227	MET32_YDR253C_1769750_at	ASF1_YJL115W_1773349_at	-0.409947	17.6442	0.990878	NA	NA
228	RTG2_YGL252C_1769907_at	ASF1_YJL115W_1773349_at	-1.27505	0	0.990878	NA	NA
229	FHL1_YPR104C_1773575_at	ASF1_YJL115W_1773349_at	-0.518233	0	0.990878	1	NA
230	SWI5_YDR146C_1770349_at	CHS2_YBR038W_1778194_at	0.646472	5.88139	0.998948	NA	NA
231	ACE2_YLR131C_1771312_at	CHS2_YBR038W_1778194_at	0.887605	0	0.998948	NA	NA
232	NDD1_YOR372C_1776556_at	CHS2_YBR038W_1778194_at	-0.340319	23.5256	0.998948	NA	NA
233	FHL1_YPR104C_1773575_at	CHS2_YBR038W_1778194_at	-0.464087	23.5256	0.998948	NA	NA
234	TEC1_YBR083W_1778960_at	CHS2_YBR038W_1778194_at	0.253405	14.7035	0.998948	NA	NA
235	YOX1_YML027W_1775720_at	DPB2_YPR175W_1770645_at	0.434504	0	0.997915	0	NA
236	STB1_YNL309W_1771976_at	DPB2_YPR175W_1770645_at	0.568068	0	0.997915	0	NA
237	RTG2_YGL252C_1769907_at	DPB2_YPR175W_1770645_at	0.615521	29.4069	0.997915	0	NA
238	PUT3_YKL015W_1770773_at	DPB2_YPR175W_1770645_at	-0.496025	0	0.997915	0	NA
239	MET4_YNL103W_1775713_at	DPB2_YPR175W_1770645_at	-0.278292	29.4069	0.997915	0	NA
240	YOX1_YML027W_1775720_at	PCL1_YNL289W_1778319_at	0.881082	0	0.998878	NA	NA
241	STB1_YNL309W_1771976_at	PCL1_YNL289W_1778319_at	0.699882	5.88139	0.998878	NA	NA
242	YOX1_YML027W_1775720_at	YDR089W_YDR089W_1774469_at	0.255721	29.4069	0.985492	NA	NA
243	NDD1_YOR372C_1776556_at	YDR089W_YDR089W_1774469_at	0.394247	11.7628	0.985492	NA	NA
244	YOX1_YML027W_1775720_at	YOL007C_YOL007C_1778296_at	0.832163	5.88139	0.999576	NA	1
245	STB1_YNL309W_1771976_at	YOL007C_YOL007C_1778296_at	-0.485005	5.88139	0.999576	1	NA
246	SWI4_YER111C_1770133_at	YOL007C_YOL007C_1778296_at	0.346627	8.82208	0.999576	1	NA
247	TEC1_YBR083W_1778960_at	YOL007C_YOL007C_1778296_at	0.450859	29.4069	0.999576	1	NA
248	PUT3_YKL015W_1770773_at	YKR077W_YKR077W_1772965_at	-2.31764	0	0.960723	NA	NA
249	SWI4_YER111C_1770133_at	YKR077W_YKR077W_1772965_at	0.291958	0	0.960723	NA	1
250	STB1_YNL309W_1771976_at	YKR077W_YKR077W_1772965_at	-0.494601	20.5849	0.960723	NA	NA
251	ACE2_YLR131C_1771312_at	HOF1_YMR032W_1777701_at	2.15888	8.82208	0.975261	NA	NA
252	NDD1_YOR372C_1776556_at	HOF1_YMR032W_1777701_at	-0.326106	0	0.975261	NA	NA
253	SWI6_YLR182W_1776552_at	HOF1_YMR032W_1777701_at	0.457666	29.4069	0.975261	NA	NA
254	SWI5_YDR146C_1770349_at	HOF1_YMR032W_1777701_at	-0.433517	11.7628	0.975261	NA	NA
255	HCM1_YCR065W_1772793_at	SMC3_YJL074C_1779856_at	0.258283	0	0.997954	NA	NA
256	YOX1_YML027W_1775720_at	SMC3_YJL074C_1779856_at	0.398391	0	0.997954	NA	NA
257	STB1_YNL309W_1771976_at	SMC3_YJL074C_1779856_at	0.487142	5.88139	0.997954	NA	NA
258	CIN5_YOR028C_1770566_at	SMC3_YJL074C_1779856_at	-0.70416	2.94069	0.997954	NA	NA
259	FHL1_YPR104C_1773575_at	SMC3_YJL074C_1779856_at	-0.282859	29.4069	0.997954	NA	NA
260	INO4_YOL108C_1774516_at	SMC3_YJL074C_1779856_at	0.79732	0	0.997954	NA	NA
261	SWI5_YDR146C_1770349_at	ACE2_YLR131C_1771312_at	0.440266	0	0.996918	NA	1
262	NDD1_YOR372C_1776556_at	ACE2_YLR131C_1771312_at	0.5618	26.4663	0.996918	NA	1
263	YHP1_YDR451C_1778368_at	ACE2_YLR131C_1771312_at	-0.270861	29.4069	0.996918	NA	NA
264	SWI6_YLR182W_1776552_at	ACE2_YLR131C_1771312_at	0.428065	20.5849	0.996918	NA	1
265	HCM1_YCR065W_1772793_at	MSH6_YDR097C_1775548_at	1.07256	0	0.997154	NA	NA
266	YOX1_YML027W_1775720_at	MSH6_YDR097C_1775548_at	0.794548	0	0.997154	NA	NA
267	STB1_YNL309W_1771976_at	MSH6_YDR097C_1775548_at	-0.392359	5.88139	0.997154	NA	NA
268	CIN5_YOR028C_1770566_at	MSH6_YDR097C_1775548_at	0.300201	29.4069	0.997154	NA	NA
269	SWI4_YER111C_1770133_at	MSH6_YDR097C_1775548_at	-0.584266	5.88139	0.997154	NA	NA
270	FHL1_YPR104C_1773575_at	MSH6_YDR097C_1775548_at	-1.25747	29.4069	0.997154	NA	NA
271	FKH2_YNL068C_1771926_at	MSH6_YDR097C_1775548_at	0.365833	29.4069	0.997154	NA	NA
272	YOX1_YML027W_1775720_at	HPR5_YJL092W_1773491_at	0.385599	29.4069	0.998389	NA	NA
273	NDD1_YOR372C_1776556_at	HPR5_YJL092W_1773491_at	0.463629	0	0.998389	NA	NA
274	SWI6_YLR182W_1776552_at	HPR5_YJL092W_1773491_at	0.254505	26.4663	0.998389	NA	NA
275	CDC14_YFR028C_1779003_at	HPR5_YJL092W_1773491_at	-0.604743	0	0.998389	NA	NA
276	INO4_YOL108C_1774516_at	HPR5_YJL092W_1773491_at	-0.282673	17.6442	0.998389	NA	NA
277	HCM1_YCR065W_1772793_at	SEN34_YAR008W_1771711_at	0.77483	0	0.996765	NA	NA
278	STB1_YNL309W_1771976_at	SEN34_YAR008W_1771711_at	0.709602	0	0.996765	NA	NA
279	RFX1_YLR176C_1777211_at	SEN34_YAR008W_1771711_at	-0.272203	20.5849	0.996765	NA	NA
280	MET4_YNL103W_1775713_at	SEN34_YAR008W_1771711_at	0.415638	2.94069	0.996765	NA	NA
281	SWI5_YDR146C_1770349_at	YJL051W_YJL051W_1778100_at	0.364596	2.94069	0.998917	NA	NA
282	ACE2_YLR131C_1771312_at	YJL051W_YJL051W_1778100_at	0.770476	5.88139	0.998917	NA	NA
283	MET4_YNL103W_1775713_at	YJL051W_YJL051W_1778100_at	0.536304	29.4069	0.998917	NA	NA
284	CDC14_YFR028C_1779003_at	YJL051W_YJL051W_1778100_at	0.400257	2.94069	0.998917	NA	NA
285	SWI6_YLR182W_1776552_at	YJL051W_YJL051W_1778100_at	-0.403362	26.4663	0.998917	NA	NA
286	SWI5_YDR146C_1770349_at	HST3_YOR025W_1769834_at	0.534828	0	0.99892	NA	NA
287	ACE2_YLR131C_1771312_at	HST3_YOR025W_1769834_at	0.438347	0	0.99892	NA	NA
288	MET4_YNL103W_1775713_at	HST3_YOR025W_1769834_at	-0.279526	0	0.99892	NA	NA
289	FHL1_YPR104C_1773575_at	HST3_YOR025W_1769834_at	-0.474255	8.82208	0.99892	NA	NA
290	CDC14_YFR028C_1779003_at	HST3_YOR025W_1769834_at	0.448877	11.7628	0.99892	NA	NA
291	SWI5_YDR146C_1770349_at	MMR1_YLR190W_1779333_at	0.802049	5.88139	0.996328	NA	NA
292	ASH1_YKL185W_1772030_at	PRR1_YKL116C_1770263_at	0.337706	8.82208	0.980772	0	NA
293	TEC1_YBR083W_1778960_at	PRR1_YKL116C_1770263_at	-0.900662	0	0.980772	0	NA
294	CDC14_YFR028C_1779003_at	PRR1_YKL116C_1770263_at	0.461458	29.4069	0.980772	0	NA
295	GCR1_YPL075W_1777579_at	PRR1_YKL116C_1770263_at	0.631318	29.4069	0.980772	0	NA
296	FHL1_YPR104C_1773575_at	PRR1_YKL116C_1770263_at	-0.289009	14.7035	0.980772	0	NA
297	FKH1_YIL131C_1777130_at	PRR1_YKL116C_1770263_at	0.279093	23.5256	0.980772	0	NA
298	INO4_YOL108C_1774516_at	PRR1_YKL116C_1770263_at	0.31684	14.7035	0.980772	0	NA
299	STB1_YNL309W_1771976_at	CDC45_YLR103C_1771269_at	0.594897	5.88139	0.997696	NA	NA
300	YOX1_YML027W_1775720_at	CDC45_YLR103C_1771269_at	0.321214	0	0.997696	NA	1
301	SWI4_YER111C_1770133_at	CDC45_YLR103C_1771269_at	0.263121	2.94069	0.997696	NA	1
302	MET32_YDR253C_1769750_at	CDC45_YLR103C_1771269_at	0.386442	29.4069	0.997696	NA	NA
303	PUT3_YKL015W_1770773_at	CDC45_YLR103C_1771269_at	-0.809392	0	0.997696	NA	NA
304	YOX1_YML027W_1775720_at	AXL2_YIL140W_1772712_at	0.52337	5.88139	0.997979	NA	NA
305	STB1_YNL309W_1771976_at	AXL2_YIL140W_1772712_at	0.755571	14.7035	0.997979	NA	NA
306	MET4_YNL103W_1775713_at	AXL2_YIL140W_1772712_at	0.420268	11.7628	0.997979	NA	NA
307	ADR1_YDR216W_1776183_at	AXL2_YIL140W_1772712_at	-0.376795	26.4663	0.997979	NA	NA
308	YHP1_YDR451C_1778368_at	HTA2_YBL003C_1775235_at	0.351473	0	0.996694	NA	NA
309	YOX1_YML027W_1775720_at	HTA2_YBL003C_1775235_at	0.556539	17.6442	0.996694	NA	NA
310	CIN5_YOR028C_1770566_at	HTA2_YBL003C_1775235_at	-0.26756	29.4069	0.996694	NA	NA
311	INO4_YOL108C_1774516_at	HTA2_YBL003C_1775235_at	-0.546425	26.4663	0.996694	NA	NA
312	HCM1_YCR065W_1772793_at	MNN1_YER001W_1776993_at	0.508536	0	0.998805	NA	NA
313	CIN5_YOR028C_1770566_at	MNN1_YER001W_1776993_at	-0.914402	0	0.998805	NA	NA
314	YOX1_YML027W_1775720_at	MNN1_YER001W_1776993_at	0.25558	0	0.998805	NA	NA
315	INO4_YOL108C_1774516_at	MNN1_YER001W_1776993_at	0.546953	14.7035	0.998805	NA	NA
316	TEC1_YBR083W_1778960_at	MNN1_YER001W_1776993_at	0.284164	14.7035	0.998805	1	NA
317	STB1_YNL309W_1771976_at	KAR3_YPR141C_1771931_at	0.365543	23.5256	0.997567	NA	NA
318	SWI4_YER111C_1770133_at	KAR3_YPR141C_1771931_at	0.461285	29.4069	0.997567	NA	NA
319	RTG2_YGL252C_1769907_at	KAR3_YPR141C_1771931_at	0.427098	17.6442	0.997567	NA	NA
320	PUT3_YKL015W_1770773_at	KAR3_YPR141C_1771931_at	-0.684706	14.7035	0.997567	NA	NA
321	INO4_YOL108C_1774516_at	KAR3_YPR141C_1771931_at	-0.352741	26.4663	0.997567	NA	NA
322	YOX1_YML027W_1775720_at	RAD27_YKL113C_1777959_at	0.444967	0	0.997974	NA	NA
323	SWI4_YER111C_1770133_at	RAD27_YKL113C_1777959_at	0.346799	14.7035	0.997974	1	NA
324	PUT3_YKL015W_1770773_at	RAD27_YKL113C_1777959_at	0.345427	29.4069	0.997974	NA	NA
325	RTG2_YGL252C_1769907_at	RAD27_YKL113C_1777959_at	0.779233	26.4663	0.997974	NA	NA
326	CIN5_YOR028C_1770566_at	RAD27_YKL113C_1777959_at	-0.289478	23.5256	0.997974	NA	NA
327	TEC1_YBR083W_1778960_at	RAD27_YKL113C_1777959_at	-0.32729	2.94069	0.997974	NA	NA
328	YOX1_YML027W_1775720_at	WSC2_YNL283C_1773623_at	0.473155	20.5849	0.998327	NA	NA
329	YHP1_YDR451C_1778368_at	WSC2_YNL283C_1773623_at	0.618563	2.94069	0.998327	NA	NA
330	STB1_YNL309W_1771976_at	WSC2_YNL283C_1773623_at	-0.380849	29.4069	0.998327	NA	NA
331	FHL1_YPR104C_1773575_at	WSC2_YNL283C_1773623_at	0.259027	23.5256	0.998327	1	NA
332	CDC14_YFR028C_1779003_at	WSC2_YNL283C_1773623_at	0.509038	0	0.998327	NA	NA
333	FKH2_YNL068C_1771926_at	WSC2_YNL283C_1773623_at	-0.315241	11.7628	0.998327	NA	NA
334	SWI5_YDR146C_1770349_at	ASE1_YOR058C_1778682_at	0.260673	0	0.995624	NA	NA
335	ACE2_YLR131C_1771312_at	ASE1_YOR058C_1778682_at	0.633005	2.94069	0.995624	NA	NA
336	MET4_YNL103W_1775713_at	ASE1_YOR058C_1778682_at	0.617583	29.4069	0.995624	NA	NA
337	FHL1_YPR104C_1773575_at	ASE1_YOR058C_1778682_at	0.386856	20.5849	0.995624	NA	NA
338	SWI6_YLR182W_1776552_at	ASE1_YOR058C_1778682_at	-0.45921	26.4663	0.995624	NA	NA
339	HCM1_YCR065W_1772793_at	RTT107_YHR154W_1772981_at	0.677101	0	0.997978	NA	NA
340	YOX1_YML027W_1775720_at	RTT107_YHR154W_1772981_at	0.508943	2.94069	0.997978	NA	NA
341	STB1_YNL309W_1771976_at	RTT107_YHR154W_1772981_at	0.672575	29.4069	0.997978	NA	NA
342	DIG2_YDR480W_1778995_at	RTT107_YHR154W_1772981_at	-0.821781	0	0.997978	0	NA
343	GCR1_YPL075W_1777579_at	RTT107_YHR154W_1772981_at	-0.297796	17.6442	0.997978	NA	NA
344	HCM1_YCR065W_1772793_at	CAR2_YLR438W_1775480_at	0.530673	0	0.993493	NA	NA
345	YOX1_YML027W_1775720_at	CAR2_YLR438W_1775480_at	-0.378528	0	0.993493	NA	NA
346	STB1_YNL309W_1771976_at	CAR2_YLR438W_1775480_at	-2.05458	0	0.993493	NA	NA
347	SWI4_YER111C_1770133_at	CAR2_YLR438W_1775480_at	0.280556	20.5849	0.993493	NA	NA
348	CIN5_YOR028C_1770566_at	CAR2_YLR438W_1775480_at	-0.345026	5.88139	0.993493	NA	NA
349	FHL1_YPR104C_1773575_at	CAR2_YLR438W_1775480_at	-2.46172	0	0.993493	1	NA
350	FKH2_YNL068C_1771926_at	CAR2_YLR438W_1775480_at	-0.478589	8.82208	0.993493	NA	NA
351	FKH1_YIL131C_1777130_at	CAR2_YLR438W_1775480_at	0.306616	0	0.993493	NA	NA
352	YOX1_YML027W_1775720_at	CLN2_YPL256C_1776763_at	0.906612	2.94069	0.998119	1	NA
353	TEC1_YBR083W_1778960_at	CLN2_YPL256C_1776763_at	0.389938	29.4069	0.998119	NA	1
354	ADR1_YDR216W_1776183_at	CLN2_YPL256C_1776763_at	-0.269634	23.5256	0.998119	NA	NA
355	YOX1_YML027W_1775720_at	PRY2_YKR013W_1779888_at	0.728311	0	0.999431	NA	NA
356	HCM1_YCR065W_1772793_at	PRY2_YKR013W_1779888_at	0.648551	0	0.999431	NA	NA
357	CIN5_YOR028C_1770566_at	PRY2_YKR013W_1779888_at	-0.347887	8.82208	0.999431	NA	NA
358	STB1_YNL309W_1771976_at	PRY2_YKR013W_1779888_at	0.382032	20.5849	0.999431	NA	NA
359	TEC1_YBR083W_1778960_at	PRY2_YKR013W_1779888_at	0.791327	14.7035	0.999431	1	NA
360	FKH1_YIL131C_1777130_at	PRY2_YKR013W_1779888_at	-0.393143	17.6442	0.999431	NA	NA
361	SWI4_YER111C_1770133_at	PRY2_YKR013W_1779888_at	-0.580868	2.94069	0.999431	1	NA
362	TEC1_YBR083W_1778960_at	BUD9_YGR041W_1773030_at	0.956676	20.5849	0.994178	NA	NA
363	GCR1_YPL075W_1777579_at	BUD9_YGR041W_1773030_at	0.403167	29.4069	0.994178	NA	NA
364	MCM1_YMR043W_1770949_at	BUD9_YGR041W_1773030_at	1.16775	14.7035	0.994178	1	NA
365	FHL1_YPR104C_1773575_at	BUD9_YGR041W_1773030_at	-0.310375	20.5849	0.994178	NA	NA
366	PDR3_YBL005W_1779706_at	BUD9_YGR041W_1773030_at	0.379899	14.7035	0.994178	NA	NA
367	HCM1_YCR065W_1772793_at	PDS5_YMR076C_1769420_at	0.29534	0	0.996318	NA	NA
368	YOX1_YML027W_1775720_at	PDS5_YMR076C_1769420_at	0.435658	0	0.996318	NA	NA
369	STB1_YNL309W_1771976_at	PDS5_YMR076C_1769420_at	0.525931	11.7628	0.996318	NA	NA
370	FHL1_YPR104C_1773575_at	PDS5_YMR076C_1769420_at	-0.394595	26.4663	0.996318	NA	NA
371	CDC14_YFR028C_1779003_at	PDS5_YMR076C_1769420_at	2.04504	2.94069	0.996318	NA	NA
372	FKH1_YIL131C_1777130_at	PDS5_YMR076C_1769420_at	-0.4948	17.6442	0.996318	1	NA
373	INO4_YOL108C_1774516_at	PDS5_YMR076C_1769420_at	0.444353	8.82208	0.996318	NA	NA
374	GCR1_YPL075W_1777579_at	PDS5_YMR076C_1769420_at	0.296318	2.94069	0.996318	NA	NA
375	HCM1_YCR065W_1772793_at	YHP1_YDR451C_1778368_at	0.264364	23.5256	0.997296	NA	1
376	MET4_YNL103W_1775713_at	YHP1_YDR451C_1778368_at	-1.013	0	0.997296	NA	NA
377	CDC14_YFR028C_1779003_at	YHP1_YDR451C_1778368_at	0.262185	0	0.997296	NA	NA
378	STB1_YNL309W_1771976_at	YHP1_YDR451C_1778368_at	0.37007	23.5256	0.997296	NA	NA
379	RTG2_YGL252C_1769907_at	YHP1_YDR451C_1778368_at	-0.35615	20.5849	0.997296	NA	NA
380	YOX1_YML027W_1775720_at	YGP1_YNL160W_1771908_at	-0.829341	20.5849	0.993479	NA	NA
381	STB1_YNL309W_1771976_at	YGP1_YNL160W_1771908_at	-1.01047	26.4663	0.993479	NA	NA
382	MET4_YNL103W_1775713_at	YGP1_YNL160W_1771908_at	-1.71557	0	0.993479	1	NA
383	FHL1_YPR104C_1773575_at	YGP1_YNL160W_1771908_at	-0.67495	23.5256	0.993479	NA	NA
384	INO4_YOL108C_1774516_at	YGP1_YNL160W_1771908_at	0.615446	0	0.993479	1	NA
385	FKH2_YNL068C_1771926_at	YGP1_YNL160W_1771908_at	0.276222	0	0.993479	NA	NA
386	SWI4_YER111C_1770133_at	RAD53_YPL153C_1770864_at	0.382655	5.88139	0.993839	0	1
387	STB1_YNL309W_1771976_at	RAD53_YPL153C_1770864_at	0.523639	5.88139	0.993839	0	NA
388	PUT3_YKL015W_1770773_at	RAD53_YPL153C_1770864_at	-0.793229	11.7628	0.993839	0	NA
389	RTG2_YGL252C_1769907_at	RAD53_YPL153C_1770864_at	0.341665	8.82208	0.993839	0	NA
390	SWI4_YER111C_1770133_at	SGO1_YOR073W_1772165_at	0.386869	29.4069	0.979125	NA	1
391	DIG2_YDR480W_1778995_at	SGO1_YOR073W_1772165_at	0.464617	26.4663	0.979125	0	NA
392	SWI6_YLR182W_1776552_at	SGO1_YOR073W_1772165_at	-0.267493	29.4069	0.979125	NA	NA
393	SWI4_YER111C_1770133_at	YPL267W_YPL267W_1775835_at	0.607174	8.82208	0.983965	1	NA
394	STB1_YNL309W_1771976_at	YPL267W_YPL267W_1775835_at	0.264908	5.88139	0.983965	NA	NA
395	PUT3_YKL015W_1770773_at	YPL267W_YPL267W_1775835_at	-0.921634	11.7628	0.983965	NA	NA
396	STB1_YNL309W_1771976_at	POL12_YBL035C_1774459_at	0.86915	0	0.993817	0	NA
397	HCM1_YCR065W_1772793_at	POL12_YBL035C_1774459_at	0.573641	0	0.993817	0	NA
398	MET32_YDR253C_1769750_at	POL12_YBL035C_1774459_at	-0.310087	11.7628	0.993817	0	NA
399	GCR1_YPL075W_1777579_at	POL12_YBL035C_1774459_at	-0.260735	8.82208	0.993817	0	NA
400	RFX1_YLR176C_1777211_at	POL12_YBL035C_1774459_at	-0.651239	20.5849	0.993817	0	NA
401	FKH2_YNL068C_1771926_at	POL12_YBL035C_1774459_at	-0.265413	17.6442	0.993817	0	NA
402	YOX1_YML027W_1775720_at	POL30_YBR088C_1774691_at	0.673385	0	0.995786	NA	NA
403	HCM1_YCR065W_1772793_at	POL30_YBR088C_1774691_at	0.537278	0	0.995786	NA	NA
404	STB1_YNL309W_1771976_at	POL30_YBR088C_1774691_at	-0.422651	8.82208	0.995786	NA	NA
405	YHP1_YDR451C_1778368_at	CIN8_YEL061C_1770725_at	0.699214	0	0.995955	NA	NA
406	HCM1_YCR065W_1772793_at	CIN8_YEL061C_1770725_at	0.253484	5.88139	0.995955	1	1
407	STB1_YNL309W_1771976_at	CIN8_YEL061C_1770725_at	0.378294	29.4069	0.995955	NA	NA
408	DAL81_YIR023W_1771154_at	CIN8_YEL061C_1770725_at	-0.876812	17.6442	0.995955	NA	NA
409	SWI6_YLR182W_1776552_at	CIN8_YEL061C_1770725_at	-0.371042	8.82208	0.995955	NA	1
410	ASH1_YKL185W_1772030_at	YLR194C_YLR194C_1774824_at	0.897625	2.94069	0.994045	NA	NA
411	TEC1_YBR083W_1778960_at	YLR194C_YLR194C_1774824_at	-0.313853	20.5849	0.994045	NA	NA
412	HCM1_YCR065W_1772793_at	YFL065C_YFL065C_1777553_s_at	1.34648	0	0.995622	NA	NA
413	STB1_YNL309W_1771976_at	YFL065C_YFL065C_1777553_s_at	-1.98948	20.5849	0.995622	NA	NA
414	SWI4_YER111C_1770133_at	YFL065C_YFL065C_1777553_s_at	0.436185	11.7628	0.995622	NA	NA
415	GCR1_YPL075W_1777579_at	YFL065C_YFL065C_1777553_s_at	0.705464	20.5849	0.995622	NA	NA
416	INO4_YOL108C_1774516_at	YFL065C_YFL065C_1777553_s_at	0.854224	11.7628	0.995622	NA	NA
417	FHL1_YPR104C_1773575_at	YFL065C_YFL065C_1777553_s_at	0.665765	8.82208	0.995622	NA	NA
418	CDC14_YFR028C_1779003_at	YFL065C_YFL065C_1777553_s_at	-0.929379	14.7035	0.995622	NA	NA
419	ADR1_YDR216W_1776183_at	YFL065C_YFL065C_1777553_s_at	-0.302887	8.82208	0.995622	NA	NA
420	FKH1_YIL131C_1777130_at	YFL065C_YFL065C_1777553_s_at	0.429319	0	0.995622	NA	NA
421	YOX1_YML027W_1775720_at	SVS1_YPL163C_1776068_at	0.601885	5.88139	0.999321	NA	NA
422	HCM1_YCR065W_1772793_at	SVS1_YPL163C_1776068_at	0.436788	5.88139	0.999321	NA	NA
423	STB1_YNL309W_1771976_at	SVS1_YPL163C_1776068_at	-0.517838	8.82208	0.999321	NA	NA
424	FHL1_YPR104C_1773575_at	SVS1_YPL163C_1776068_at	-0.315446	29.4069	0.999321	NA	NA
425	CDC14_YFR028C_1779003_at	SVS1_YPL163C_1776068_at	-0.404455	2.94069	0.999321	NA	NA
426	TEC1_YBR083W_1778960_at	SVS1_YPL163C_1776068_at	0.61745	29.4069	0.999321	1	NA
427	FKH1_YIL131C_1777130_at	SVS1_YPL163C_1776068_at	0.463377	0	0.999321	NA	NA
428	FKH2_YNL068C_1771926_at	SVS1_YPL163C_1776068_at	-0.307046	11.7628	0.999321	NA	NA
429	YHP1_YDR451C_1778368_at	BUD8_YLR353W_1773973_at	0.295383	23.5256	0.978369	NA	NA
430	DIG2_YDR480W_1778995_at	BUD8_YLR353W_1773973_at	0.496623	29.4069	0.978369	0	NA
431	FKH1_YIL131C_1777130_at	CIK1_YMR198W_1775458_at	1.09048	0	0.995223	1	NA
432	CDC14_YFR028C_1779003_at	CIK1_YMR198W_1775458_at	-0.769334	0	0.995223	NA	NA
433	FHL1_YPR104C_1773575_at	CIK1_YMR198W_1775458_at	0.301582	29.4069	0.995223	NA	NA
434	RTG2_YGL252C_1769907_at	CIK1_YMR198W_1775458_at	0.434214	0	0.995223	NA	NA
435	DAL81_YIR023W_1771154_at	CIK1_YMR198W_1775458_at	-0.456803	5.88139	0.995223	NA	NA
436	STB1_YNL309W_1771976_at	CDC21_YOR074C_1770448_at	0.805432	8.82208	0.990401	NA	NA
437	SWI4_YER111C_1770133_at	CDC21_YOR074C_1770448_at	0.349681	11.7628	0.990401	1	1
438	PUT3_YKL015W_1770773_at	CDC21_YOR074C_1770448_at	-1.1413	11.7628	0.990401	NA	NA
439	SWI4_YER111C_1770133_at	PRI2_YKL045W_1770765_at	0.297436	5.88139	0.989998	1	NA
440	STB1_YNL309W_1771976_at	PRI2_YKL045W_1770765_at	0.593798	0	0.989998	NA	NA
441	PUT3_YKL015W_1770773_at	PRI2_YKL045W_1770765_at	-0.851283	11.7628	0.989998	NA	NA
442	MET32_YDR253C_1769750_at	PRI2_YKL045W_1770765_at	0.353233	8.82208	0.989998	NA	NA
443	DIG2_YDR480W_1778995_at	PRI2_YKL045W_1770765_at	-0.270478	2.94069	0.989998	0	NA
444	YOX1_YML027W_1775720_at	HSL1_YKL101W_1777007_at	0.782063	11.7628	0.999135	NA	NA
445	STB1_YNL309W_1771976_at	HSL1_YKL101W_1777007_at	-0.374215	14.7035	0.999135	NA	NA
446	SWI4_YER111C_1770133_at	HSL1_YKL101W_1777007_at	0.372268	14.7035	0.999135	1	1
447	MET4_YNL103W_1775713_at	HSL1_YKL101W_1777007_at	-0.482226	29.4069	0.999135	NA	NA
448	DIG2_YDR480W_1778995_at	HSL1_YKL101W_1777007_at	-0.572583	0	0.999135	0	NA
449	CDC14_YFR028C_1779003_at	HSL1_YKL101W_1777007_at	0.64659	29.4069	0.999135	NA	NA
450	FKH1_YIL131C_1777130_at	HSL1_YKL101W_1777007_at	-0.4449	29.4069	0.999135	NA	NA
451	FHL1_YPR104C_1773575_at	HSL1_YKL101W_1777007_at	0.258747	17.6442	0.999135	NA	NA
452	STB1_YNL309W_1771976_at	TOF1_YNL273W_1774270_at	0.568076	2.94069	0.993966	NA	NA
453	SWI4_YER111C_1770133_at	TOF1_YNL273W_1774270_at	0.26881	5.88139	0.993966	NA	NA
454	PUT3_YKL015W_1770773_at	TOF1_YNL273W_1774270_at	-0.932699	2.94069	0.993966	NA	NA
455	SWI4_YER111C_1770133_at	SPT21_YMR179W_1771588_at	0.423925	5.88139	0.972661	1	1
456	STB1_YNL309W_1771976_at	SPT21_YMR179W_1771588_at	0.314839	2.94069	0.972661	NA	NA
457	PUT3_YKL015W_1770773_at	SPT21_YMR179W_1771588_at	-0.513072	14.7035	0.972661	NA	NA
458	STB1_YNL309W_1771976_at	ESC8_YOL017W_1772854_at	1.06963	5.88139	0.998055	0	NA
459	SWI4_YER111C_1770133_at	ESC8_YOL017W_1772854_at	0.301471	5.88139	0.998055	0	NA
460	PUT3_YKL015W_1770773_at	ESC8_YOL017W_1772854_at	-0.760179	8.82208	0.998055	0	NA
461	MET32_YDR253C_1769750_at	ESC8_YOL017W_1772854_at	-0.265276	29.4069	0.998055	0	NA
462	HCM1_YCR065W_1772793_at	RNR1_YER070W_1778919_at	1.25516	0	0.998619	NA	NA
463	YOX1_YML027W_1775720_at	RNR1_YER070W_1778919_at	0.569284	0	0.998619	NA	NA
464	CIN5_YOR028C_1770566_at	RNR1_YER070W_1778919_at	-0.902175	14.7035	0.998619	NA	NA
465	YHP1_YDR451C_1778368_at	RNR1_YER070W_1778919_at	-0.691861	0	0.998619	NA	NA
466	FKH1_YIL131C_1777130_at	RNR1_YER070W_1778919_at	0.479997	23.5256	0.998619	1	NA
467	FKH2_YNL068C_1771926_at	RNR1_YER070W_1778919_at	-0.313999	20.5849	0.998619	1	NA
468	SWI4_YER111C_1770133_at	RNR1_YER070W_1778919_at	-0.261365	0	0.998619	1	1
469	HCM1_YCR065W_1772793_at	YEL076C-A_YEL076C-A_1775725_s_at	0.685378	0	0.998973	NA	0
470	YOX1_YML027W_1775720_at	YEL076C-A_YEL076C-A_1775725_s_at	0.306821	0	0.998973	NA	0
471	STB1_YNL309W_1771976_at	YEL076C-A_YEL076C-A_1775725_s_at	-1.64151	29.4069	0.998973	NA	0
472	SWI4_YER111C_1770133_at	YEL076C-A_YEL076C-A_1775725_s_at	0.553133	0	0.998973	NA	0
473	CIN5_YOR028C_1770566_at	YEL076C-A_YEL076C-A_1775725_s_at	-0.471821	20.5849	0.998973	NA	0
474	GCR1_YPL075W_1777579_at	YEL076C-A_YEL076C-A_1775725_s_at	-0.686688	29.4069	0.998973	NA	0
475	FHL1_YPR104C_1773575_at	YEL076C-A_YEL076C-A_1775725_s_at	1.93688	11.7628	0.998973	NA	0
476	INO4_YOL108C_1774516_at	YEL076C-A_YEL076C-A_1775725_s_at	0.580328	11.7628	0.998973	NA	0
477	YHP1_YDR451C_1778368_at	YEL076C-A_YEL076C-A_1775725_s_at	0.322885	11.7628	0.998973	NA	0
478	FKH1_YIL131C_1777130_at	YEL076C-A_YEL076C-A_1775725_s_at	-0.505686	29.4069	0.998973	NA	0
479	YOX1_YML027W_1775720_at	ALG14_YBR070C_1776154_at	0.458138	0	0.997897	NA	1
480	HCM1_YCR065W_1772793_at	ALG14_YBR070C_1776154_at	0.473431	5.88139	0.997897	NA	NA
481	FHL1_YPR104C_1773575_at	ALG14_YBR070C_1776154_at	-0.45521	0	0.997897	NA	NA
482	CDC14_YFR028C_1779003_at	ALG14_YBR070C_1776154_at	0.361416	14.7035	0.997897	NA	NA
483	FKH1_YIL131C_1777130_at	ALG14_YBR070C_1776154_at	-0.32161	29.4069	0.997897	1	NA
484	FKH2_YNL068C_1771926_at	ALG14_YBR070C_1776154_at	0.359026	26.4663	0.997897	NA	NA
485	STB1_YNL309W_1771976_at	GAS2_YLR343W_1770144_at	1.47329	14.7035	0.978737	NA	NA
486	PUT3_YKL015W_1770773_at	GAS2_YLR343W_1770144_at	-1.34634	11.7628	0.978737	NA	NA
487	HCM1_YCR065W_1772793_at	GAS2_YLR343W_1770144_at	-0.60137	14.7035	0.978737	NA	NA
488	RTG2_YGL252C_1769907_at	GAS2_YLR343W_1770144_at	-1.21776	11.7628	0.978737	NA	NA
489	TEC1_YBR083W_1778960_at	YLR050C_YLR050C_1769344_at	-0.266015	0	0.992822	NA	NA
490	FKH1_YIL131C_1777130_at	YLR050C_YLR050C_1769344_at	-0.36255	29.4069	0.992822	NA	NA
491	GCR1_YPL075W_1777579_at	YLR050C_YLR050C_1769344_at	-1.82092	11.7628	0.992822	NA	NA
492	CDC14_YFR028C_1779003_at	YLR050C_YLR050C_1769344_at	0.793594	26.4663	0.992822	NA	NA
493	INO4_YOL108C_1774516_at	YLR050C_YLR050C_1769344_at	-1.25056	8.82208	0.992822	NA	NA
494	YHP1_YDR451C_1778368_at	YLR050C_YLR050C_1769344_at	-0.26085	23.5256	0.992822	NA	NA
495	MET4_YNL103W_1775713_at	YLR050C_YLR050C_1769344_at	0.393917	26.4663	0.992822	NA	NA
496	SWI4_YER111C_1770133_at	CLB5_YPR120C_1777114_at	0.561454	2.94069	0.974185	1	1
497	PUT3_YKL015W_1770773_at	CLB5_YPR120C_1777114_at	-0.593673	8.82208	0.974185	NA	NA
498	STB1_YNL309W_1771976_at	CLB5_YPR120C_1777114_at	-0.261301	17.6442	0.974185	NA	1
499	MET32_YDR253C_1769750_at	CLB5_YPR120C_1777114_at	0.324026	11.7628	0.974185	NA	NA
500	SWI4_YER111C_1770133_at	TEL2_YGR099W_1779815_at	0.286327	29.4069	0.952812	NA	NA
501	DIG2_YDR480W_1778995_at	TEL2_YGR099W_1779815_at	0.315562	5.88139	0.952812	0	NA
502	YOX1_YML027W_1775720_at	TOS6_YNL300W_1777922_at	0.932455	5.88139	0.998533	NA	NA
503	HCM1_YCR065W_1772793_at	TOS6_YNL300W_1777922_at	-0.492889	29.4069	0.998533	NA	NA
504	YHP1_YDR451C_1778368_at	TOS6_YNL300W_1777922_at	0.40982	20.5849	0.998533	NA	NA
505	CIN5_YOR028C_1770566_at	TOS6_YNL300W_1777922_at	-0.362557	17.6442	0.998533	NA	NA
506	FKH2_YNL068C_1771926_at	TOS6_YNL300W_1777922_at	0.694744	0	0.998533	NA	NA
507	ADR1_YDR216W_1776183_at	TOS6_YNL300W_1777922_at	-0.5258	17.6442	0.998533	NA	NA
508	YOX1_YML027W_1775720_at	HHO1_YPL127C_1769850_at	0.285484	23.5256	0.995553	NA	NA
509	DIG2_YDR480W_1778995_at	HHO1_YPL127C_1769850_at	0.541592	0	0.995553	0	NA
510	MET4_YNL103W_1775713_at	HHO1_YPL127C_1769850_at	-0.439977	8.82208	0.995553	NA	NA
511	RTG2_YGL252C_1769907_at	HHO1_YPL127C_1769850_at	1.47658	29.4069	0.995553	NA	NA
512	PUT3_YKL015W_1770773_at	HHO1_YPL127C_1769850_at	-0.348617	23.5256	0.995553	NA	NA
513	SWI6_YLR182W_1776552_at	HHO1_YPL127C_1769850_at	0.626776	26.4663	0.995553	1	NA
514	CDC14_YFR028C_1779003_at	HHO1_YPL127C_1769850_at	0.530698	8.82208	0.995553	NA	NA
515	ADR1_YDR216W_1776183_at	HHO1_YPL127C_1769850_at	-0.254095	29.4069	0.995553	NA	NA
516	YOX1_YML027W_1775720_at	TOS4_YLR183C_1774947_at	0.754961	5.88139	0.998621	NA	1
517	STB1_YNL309W_1771976_at	TOS4_YLR183C_1774947_at	0.284035	17.6442	0.998621	NA	NA
518	SWI5_YDR146C_1770349_at	YNL058C_YNL058C_1776958_at	0.951767	11.7628	0.996204	NA	NA
519	CDC14_YFR028C_1779003_at	YNL058C_YNL058C_1776958_at	-1.10666	26.4663	0.996204	NA	NA
520	FHL1_YPR104C_1773575_at	YNL058C_YNL058C_1776958_at	-0.409288	14.7035	0.996204	NA	NA
521	FKH2_YNL068C_1771926_at	YNL058C_YNL058C_1776958_at	0.508121	17.6442	0.996204	1	NA
522	SWI5_YDR146C_1770349_at	DSE3_YOR264W_1769657_at	0.831601	29.4069	0.987664	1	1
523	ACE2_YLR131C_1771312_at	DSE3_YOR264W_1769657_at	-0.39411	0	0.987664	1	NA
524	MET32_YDR253C_1769750_at	YPL014W_YPL014W_1777857_at	-0.869099	29.4069	0.905848	NA	NA
525	PUT3_YKL015W_1770773_at	YPL014W_YPL014W_1777857_at	-0.654949	20.5849	0.905848	NA	NA
526	ASH1_YKL185W_1772030_at	CYK3_YDL117W_1773066_at	0.355864	0	0.985366	NA	NA
527	TEC1_YBR083W_1778960_at	CYK3_YDL117W_1773066_at	0.257547	11.7628	0.985366	NA	NA
528	GCR1_YPL075W_1777579_at	CYK3_YDL117W_1773066_at	0.328419	20.5849	0.985366	NA	NA
529	YOX1_YML027W_1775720_at	YJR030C_YJR030C_1777198_at	0.444293	2.94069	0.998695	NA	NA
530	RTG2_YGL252C_1769907_at	YJR030C_YJR030C_1777198_at	0.491639	20.5849	0.998695	NA	NA
531	PUT3_YKL015W_1770773_at	YJR030C_YJR030C_1777198_at	-0.96053	17.6442	0.998695	NA	NA
532	TEC1_YBR083W_1778960_at	YJR030C_YJR030C_1777198_at	0.516192	29.4069	0.998695	NA	NA
533	MCM1_YMR043W_1770949_at	YJR030C_YJR030C_1777198_at	-0.326643	14.7035	0.998695	NA	NA
534	PUT3_YKL015W_1770773_at	SMC6_YLR383W_1773057_at	-1.01644	11.7628	0.952834	0	NA
535	SWI4_YER111C_1770133_at	SMC6_YLR383W_1773057_at	0.328136	8.82208	0.952834	0	NA
536	ACE2_YLR131C_1771312_at	KIN3_YAR018C_1776525_at	0.758429	17.6442	0.989751	NA	NA
537	CDC14_YFR028C_1779003_at	KIN3_YAR018C_1776525_at	0.455159	11.7628	0.989751	NA	NA
538	TEC1_YBR083W_1778960_at	KIN3_YAR018C_1776525_at	0.432043	0	0.989751	NA	NA
539	MET4_YNL103W_1775713_at	KIN3_YAR018C_1776525_at	0.271463	0	0.989751	NA	NA
540	FHL1_YPR104C_1773575_at	KIN3_YAR018C_1776525_at	-0.981111	0	0.989751	NA	NA
541	FKH2_YNL068C_1771926_at	KIN3_YAR018C_1776525_at	0.443564	11.7628	0.989751	1	NA
542	STB1_YNL309W_1771976_at	MRC1_YCL061C_1773972_at	0.758215	2.94069	0.98457	0	NA
543	SWI4_YER111C_1770133_at	MRC1_YCL061C_1773972_at	0.322647	11.7628	0.98457	0	NA
544	PUT3_YKL015W_1770773_at	MRC1_YCL061C_1773972_at	0.560351	29.4069	0.98457	0	NA
545	DIG2_YDR480W_1778995_at	MRC1_YCL061C_1773972_at	0.254597	0	0.98457	0	NA
546	FKH1_YIL131C_1777130_at	VAC17_YCL063W_1772070_at	0.375704	8.82208	0.996596	1	NA
547	YHP1_YDR451C_1778368_at	VAC17_YCL063W_1772070_at	0.407455	17.6442	0.996596	NA	NA
548	CDC14_YFR028C_1779003_at	VAC17_YCL063W_1772070_at	-0.605276	29.4069	0.996596	NA	NA
549	FHL1_YPR104C_1773575_at	VAC17_YCL063W_1772070_at	-0.349772	8.82208	0.996596	NA	1
550	RTG2_YGL252C_1769907_at	VAC17_YCL063W_1772070_at	0.384519	20.5849	0.996596	NA	NA
551	GCR1_YPL075W_1777579_at	VAC17_YCL063W_1772070_at	0.485375	5.88139	0.996596	NA	NA
552	SWI6_YLR182W_1776552_at	VAC17_YCL063W_1772070_at	0.415009	11.7628	0.996596	NA	NA
553	SWI4_YER111C_1770133_at	YLR312C-B_YLR312C-B_1777823_s_at	0.284143	5.88139	0.993364	0	0
554	STB1_YNL309W_1771976_at	YLR312C-B_YLR312C-B_1777823_s_at	0.564684	2.94069	0.993364	0	0
555	PUT3_YKL015W_1770773_at	YLR312C-B_YLR312C-B_1777823_s_at	-0.829715	11.7628	0.993364	0	0
556	MET32_YDR253C_1769750_at	YLR312C-B_YLR312C-B_1777823_s_at	0.250733	8.82208	0.993364	0	0
557	NDD1_YOR372C_1776556_at	HDR1_YBR138C_1770892_at	0.717392	29.4069	0.938567	NA	NA
558	ACE2_YLR131C_1771312_at	HDR1_YBR138C_1770892_at	0.261236	0	0.938567	NA	NA
559	SWI6_YLR182W_1776552_at	HDR1_YBR138C_1770892_at	-1.48826	0	0.938567	NA	NA
560	DIG2_YDR480W_1778995_at	HDR1_YBR138C_1770892_at	0.556975	11.7628	0.938567	0	NA
561	YOX1_YML027W_1775720_at	RDH54_YBR073W_1776776_at	0.268399	0	0.990431	NA	NA
562	STB1_YNL309W_1771976_at	RDH54_YBR073W_1776776_at	0.795155	0	0.990431	NA	NA
563	RTG2_YGL252C_1769907_at	RDH54_YBR073W_1776776_at	0.265294	29.4069	0.990431	NA	NA
564	MET32_YDR253C_1769750_at	RDH54_YBR073W_1776776_at	0.388801	23.5256	0.990431	NA	NA
565	SWI4_YER111C_1770133_at	YJL181W_YJL181W_1774460_at	0.557184	5.88139	0.95899	0	NA
566	PUT3_YKL015W_1770773_at	YJL181W_YJL181W_1774460_at	-0.855362	11.7628	0.95899	0	NA
567	STB1_YNL309W_1771976_at	YJL181W_YJL181W_1774460_at	-0.394636	17.6442	0.95899	0	NA
568	ACE2_YLR131C_1771312_at	MYO1_YHR023W_1779279_at	0.84929	8.82208	0.993938	NA	NA
569	NDD1_YOR372C_1776556_at	MYO1_YHR023W_1779279_at	0.52338	29.4069	0.993938	NA	NA
570	YHP1_YDR451C_1778368_at	MYO1_YHR023W_1779279_at	-0.258432	29.4069	0.993938	NA	NA
571	SWI6_YLR182W_1776552_at	MYO1_YHR023W_1779279_at	-0.640382	29.4069	0.993938	NA	NA
572	GCR1_YPL075W_1777579_at	MCM6_YGL201C_1776707_at	0.556803	26.4663	0.990978	NA	NA
573	MCM1_YMR043W_1770949_at	MCM6_YGL201C_1776707_at	0.975662	0	0.990978	1	NA
574	MET32_YDR253C_1769750_at	MCM6_YGL201C_1776707_at	-0.58517	8.82208	0.990978	1	NA
575	CDC14_YFR028C_1779003_at	MCM6_YGL201C_1776707_at	-0.256091	11.7628	0.990978	NA	NA
576	RFX1_YLR176C_1777211_at	MCM6_YGL201C_1776707_at	0.262646	8.82208	0.990978	NA	NA
577	HCM1_YCR065W_1772793_at	CIN2_YPL241C_1776757_at	0.255329	2.94069	0.997417	NA	NA
578	YOX1_YML027W_1775720_at	CIN2_YPL241C_1776757_at	0.498082	0	0.997417	NA	NA
579	STB1_YNL309W_1771976_at	CIN2_YPL241C_1776757_at	1.08072	26.4663	0.997417	NA	NA
580	MET4_YNL103W_1775713_at	CIN2_YPL241C_1776757_at	0.568252	11.7628	0.997417	NA	NA
581	DIG2_YDR480W_1778995_at	CIN2_YPL241C_1776757_at	-0.484765	2.94069	0.997417	0	NA
582	GCR1_YPL075W_1777579_at	CIN2_YPL241C_1776757_at	0.305804	2.94069	0.997417	NA	NA
583	FKH1_YIL131C_1777130_at	DSN1_YIR010W_1772032_at	0.896109	0	0.98795	NA	NA
584	CDC14_YFR028C_1779003_at	DSN1_YIR010W_1772032_at	-0.480389	0	0.98795	NA	NA
585	RTG2_YGL252C_1769907_at	DSN1_YIR010W_1772032_at	0.490012	0	0.98795	NA	NA
586	FHL1_YPR104C_1773575_at	DSN1_YIR010W_1772032_at	-0.518527	2.94069	0.98795	NA	NA
587	DAL81_YIR023W_1771154_at	DSN1_YIR010W_1772032_at	-0.347695	23.5256	0.98795	NA	NA
588	HCM1_YCR065W_1772793_at	SCW10_YMR305C_1774337_at	1.19318	0	0.997712	NA	NA
589	CIN5_YOR028C_1770566_at	SCW10_YMR305C_1774337_at	-1.47776	14.7035	0.997712	NA	NA
590	FKH1_YIL131C_1777130_at	SCW10_YMR305C_1774337_at	-1.12876	0	0.997712	NA	NA
591	FKH2_YNL068C_1771926_at	SCW10_YMR305C_1774337_at	1.038	0	0.997712	NA	NA
592	YOX1_YML027W_1775720_at	DUN1_YDL101C_1773949_at	0.477545	8.82208	0.997816	NA	NA
593	DIG2_YDR480W_1778995_at	DUN1_YDL101C_1773949_at	0.277857	0	0.997816	0	NA
594	RTG2_YGL252C_1769907_at	DUN1_YDL101C_1773949_at	-0.302316	14.7035	0.997816	NA	NA
595	PUT3_YKL015W_1770773_at	DUN1_YDL101C_1773949_at	-0.485401	5.88139	0.997816	NA	NA
596	YOX1_YML027W_1775720_at	CLN1_YMR199W_1773591_at	0.802546	2.94069	0.997779	NA	1
597	MET4_YNL103W_1775713_at	CLN1_YMR199W_1773591_at	-0.589441	0	0.997779	NA	1
598	STB1_YNL309W_1771976_at	SPC110_YDR356W_1772967_at	0.436651	20.5849	0.98918	NA	NA
599	SWI4_YER111C_1770133_at	SPC110_YDR356W_1772967_at	0.262272	20.5849	0.98918	NA	1
600	PUT3_YKL015W_1770773_at	SPC110_YDR356W_1772967_at	-0.4276	5.88139	0.98918	NA	NA
601	GCR1_YPL075W_1777579_at	YOR342C_YOR342C_1779257_at	0.825468	29.4069	0.993738	NA	NA
602	HCM1_YCR065W_1772793_at	YOR342C_YOR342C_1779257_at	1.82564	0	0.993738	NA	NA
603	CIN5_YOR028C_1770566_at	YOR342C_YOR342C_1779257_at	0.445701	23.5256	0.993738	NA	NA
604	YOX1_YML027W_1775720_at	YOR342C_YOR342C_1779257_at	-1.19277	5.88139	0.993738	NA	NA
605	TEC1_YBR083W_1778960_at	YOR342C_YOR342C_1779257_at	0.670967	17.6442	0.993738	1	NA
606	RFX1_YLR176C_1777211_at	YOR342C_YOR342C_1779257_at	0.784927	5.88139	0.993738	NA	NA
607	MCM1_YMR043W_1770949_at	YOR342C_YOR342C_1779257_at	1.90994	14.7035	0.993738	1	NA
608	ADR1_YDR216W_1776183_at	YOR342C_YOR342C_1779257_at	-0.302509	11.7628	0.993738	NA	NA
609	PUT3_YKL015W_1770773_at	YOR342C_YOR342C_1779257_at	-0.637628	17.6442	0.993738	NA	NA
610	ACE2_YLR131C_1771312_at	NIS1_YNL078W_1778003_at	1.42296	29.4069	0.992091	1	NA
611	SWI5_YDR146C_1770349_at	NIS1_YNL078W_1778003_at	-0.297157	29.4069	0.992091	1	1
612	ASH1_YKL185W_1772030_at	NIS1_YNL078W_1778003_at	0.271436	17.6442	0.992091	NA	1
613	FKH1_YIL131C_1777130_at	IQG1_YPL242C_1779584_at	0.698671	23.5256	0.998501	1	NA
614	SWI5_YDR146C_1770349_at	IQG1_YPL242C_1779584_at	0.405167	5.88139	0.998501	NA	NA
615	CDC14_YFR028C_1779003_at	IQG1_YPL242C_1779584_at	-0.704962	29.4069	0.998501	NA	1
616	FHL1_YPR104C_1773575_at	IQG1_YPL242C_1779584_at	-0.396296	29.4069	0.998501	NA	NA
617	RTG2_YGL252C_1769907_at	IQG1_YPL242C_1779584_at	0.273425	23.5256	0.998501	NA	NA
618	DAL81_YIR023W_1771154_at	IQG1_YPL242C_1779584_at	0.708859	11.7628	0.998501	NA	NA
619	SWI6_YLR182W_1776552_at	IQG1_YPL242C_1779584_at	-0.297013	11.7628	0.998501	NA	NA
620	YOX1_YML027W_1775720_at	FIR1_YER032W_1777041_at	0.290569	29.4069	0.970966	NA	NA
621	YOX1_YML027W_1775720_at	TOS2_YGR221C_1775510_at	0.377176	5.88139	0.997969	NA	NA
622	SWI4_YER111C_1770133_at	TOS2_YGR221C_1775510_at	0.367703	14.7035	0.997969	1	NA
623	RTG2_YGL252C_1769907_at	TOS2_YGR221C_1775510_at	0.300558	29.4069	0.997969	NA	NA
624	HCM1_YCR065W_1772793_at	POL1_YNL102W_1776526_at	0.389601	0	0.997201	NA	NA
625	YOX1_YML027W_1775720_at	POL1_YNL102W_1776526_at	0.27434	0	0.997201	NA	NA
626	STB1_YNL309W_1771976_at	POL1_YNL102W_1776526_at	0.772228	0	0.997201	NA	NA
627	CIN5_YOR028C_1770566_at	POL1_YNL102W_1776526_at	-0.612335	2.94069	0.997201	NA	NA
628	INO4_YOL108C_1774516_at	POL1_YNL102W_1776526_at	0.41733	5.88139	0.997201	1	NA
629	HCM1_YCR065W_1772793_at	YOX1_YML027W_1775720_at	1.11992	0	0.998627	NA	1
630	STB1_YNL309W_1771976_at	YOX1_YML027W_1775720_at	-1.06256	29.4069	0.998627	NA	NA
631	SWI4_YER111C_1770133_at	YOX1_YML027W_1775720_at	0.95616	14.7035	0.998627	1	1
632	YHP1_YDR451C_1778368_at	YOX1_YML027W_1775720_at	1.4364	0	0.998627	NA	1
633	CIN5_YOR028C_1770566_at	YOX1_YML027W_1775720_at	-0.533071	20.5849	0.998627	NA	NA
634	TEC1_YBR083W_1778960_at	YOX1_YML027W_1775720_at	-0.695313	29.4069	0.998627	NA	NA
635	MET4_YNL103W_1775713_at	YOX1_YML027W_1775720_at	-0.914958	29.4069	0.998627	NA	NA
636	INO4_YOL108C_1774516_at	YOX1_YML027W_1775720_at	1.08031	17.6442	0.998627	NA	NA
637	FHL1_YPR104C_1773575_at	YOX1_YML027W_1775720_at	1.47915	14.7035	0.998627	1	NA
638	DIG2_YDR480W_1778995_at	YOX1_YML027W_1775720_at	-1.66491	2.94069	0.998627	0	NA
639	FKH2_YNL068C_1771926_at	YOX1_YML027W_1775720_at	-0.60178	0	0.998627	NA	NA
640	FKH1_YIL131C_1777130_at	YOX1_YML027W_1775720_at	-0.95034	8.82208	0.998627	NA	NA
641	FKH1_YIL131C_1777130_at	CDC20_YGL116W_1775262_at	0.664438	26.4663	0.991916	1	1
642	CDC14_YFR028C_1779003_at	CDC20_YGL116W_1775262_at	2.34695	17.6442	0.991916	NA	1
643	FHL1_YPR104C_1773575_at	CDC20_YGL116W_1775262_at	-0.27885	29.4069	0.991916	NA	NA
644	FKH2_YNL068C_1771926_at	CDC20_YGL116W_1775262_at	-0.498495	0	0.991916	1	1
645	INO4_YOL108C_1774516_at	CDC20_YGL116W_1775262_at	-0.710524	23.5256	0.991916	1	NA
646	TEC1_YBR083W_1778960_at	CDC20_YGL116W_1775262_at	-0.260548	29.4069	0.991916	NA	NA
647	MET4_YNL103W_1775713_at	CDC20_YGL116W_1775262_at	0.252766	17.6442	0.991916	NA	NA
648	YOX1_YML027W_1775720_at	GIN4_YDR507C_1775116_at	0.402539	0	0.999389	NA	NA
649	HCM1_YCR065W_1772793_at	GIN4_YDR507C_1775116_at	0.509204	2.94069	0.999389	NA	NA
650	STB1_YNL309W_1771976_at	GIN4_YDR507C_1775116_at	0.295615	14.7035	0.999389	NA	NA
651	CIN5_YOR028C_1770566_at	GIN4_YDR507C_1775116_at	-0.254687	20.5849	0.999389	NA	NA
652	TEC1_YBR083W_1778960_at	GIN4_YDR507C_1775116_at	0.323967	11.7628	0.999389	NA	NA
653	YOX1_YML027W_1775720_at	SWE1_YJL187C_1772968_at	0.48912	8.82208	0.99727	NA	NA
654	STB1_YNL309W_1771976_at	SWE1_YJL187C_1772968_at	0.448825	11.7628	0.99727	NA	NA
655	DAL81_YIR023W_1771154_at	SWE1_YJL187C_1772968_at	-0.33079	29.4069	0.99727	NA	NA
656	STB1_YNL309W_1771976_at	NDL1_YLR254C_1775988_at	-1.07336	20.5849	0.971215	NA	NA
657	PUT3_YKL015W_1770773_at	NDL1_YLR254C_1775988_at	-0.294609	8.82208	0.971215	NA	NA
658	STB1_YNL309W_1771976_at	CLB4_YLR210W_1772627_at	0.749129	29.4069	0.988601	NA	NA
659	NDD1_YOR372C_1776556_at	PNP1_YLR209C_1775347_at	0.36373	2.94069	0.984476	NA	NA
660	SWI6_YLR182W_1776552_at	PNP1_YLR209C_1775347_at	0.404608	14.7035	0.984476	NA	NA
661	SWI5_YDR146C_1770349_at	YLL032C_YLL032C_1773379_at	0.525021	0	0.996351	NA	NA
662	ACE2_YLR131C_1771312_at	YLL032C_YLL032C_1773379_at	-0.3839	0	0.996351	NA	NA
663	NDD1_YOR372C_1776556_at	YLL032C_YLL032C_1773379_at	0.456894	20.5849	0.996351	NA	NA
664	FHL1_YPR104C_1773575_at	YLL032C_YLL032C_1773379_at	-0.584242	29.4069	0.996351	NA	NA
665	RTG2_YGL252C_1769907_at	YLL032C_YLL032C_1773379_at	-0.404557	26.4663	0.996351	NA	NA
666	HCM1_YCR065W_1772793_at	PUT4_YOR348C_1776285_at	-0.406665	0	0.99846	NA	NA
667	CIN5_YOR028C_1770566_at	PUT4_YOR348C_1776285_at	0.944597	11.7628	0.99846	NA	NA
668	STB1_YNL309W_1771976_at	PUT4_YOR348C_1776285_at	-0.868931	0	0.99846	NA	NA
669	INO4_YOL108C_1774516_at	PUT4_YOR348C_1776285_at	-0.368144	26.4663	0.99846	NA	NA
670	FKH2_YNL068C_1771926_at	PUT4_YOR348C_1776285_at	-0.611451	0	0.99846	NA	NA
671	YHP1_YDR451C_1778368_at	PUT4_YOR348C_1776285_at	0.292855	23.5256	0.99846	NA	NA
672	HCM1_YCR065W_1772793_at	STU2_YLR045C_1778756_at	0.41558	23.5256	0.994556	0	NA
673	YHP1_YDR451C_1778368_at	STU2_YLR045C_1778756_at	0.418179	2.94069	0.994556	0	NA
674	RTG2_YGL252C_1769907_at	STU2_YLR045C_1778756_at	0.592837	26.4663	0.994556	0	NA
675	MET4_YNL103W_1775713_at	STU2_YLR045C_1778756_at	-0.337935	26.4663	0.994556	0	NA
676	INO4_YOL108C_1774516_at	STU2_YLR045C_1778756_at	0.262422	2.94069	0.994556	0	NA
677	YOX1_YML027W_1775720_at	YPR174C_YPR174C_1770809_at	0.254451	0	0.997475	0	1
678	STB1_YNL309W_1771976_at	YPR174C_YPR174C_1770809_at	0.702315	0	0.997475	0	NA
679	RTG2_YGL252C_1769907_at	YPR174C_YPR174C_1770809_at	0.444562	29.4069	0.997475	0	NA
680	FHL1_YPR104C_1773575_at	YPR174C_YPR174C_1770809_at	0.319142	5.88139	0.997475	0	NA
681	DAL81_YIR023W_1771154_at	YPR174C_YPR174C_1770809_at	-0.342691	26.4663	0.997475	0	NA
682	GCR1_YPL075W_1777579_at	RGA1_YOR127W_1775050_at	0.671887	29.4069	0.978622	NA	NA
683	MET32_YDR253C_1769750_at	RGA1_YOR127W_1775050_at	-0.635215	20.5849	0.978622	NA	NA
684	DAL81_YIR023W_1771154_at	RGA1_YOR127W_1775050_at	0.844716	8.82208	0.978622	NA	NA
685	INO4_YOL108C_1774516_at	RGA1_YOR127W_1775050_at	0.439467	29.4069	0.978622	1	NA
686	FHL1_YPR104C_1773575_at	RGA1_YOR127W_1775050_at	0.271373	29.4069	0.978622	NA	NA
687	HCM1_YCR065W_1772793_at	YMR031C_YMR031C_1774056_at	-0.369689	0	0.998183	NA	NA
688	STB1_YNL309W_1771976_at	YMR031C_YMR031C_1774056_at	-0.820305	0	0.998183	NA	NA
689	CIN5_YOR028C_1770566_at	YMR031C_YMR031C_1774056_at	0.615518	5.88139	0.998183	NA	NA
690	FHL1_YPR104C_1773575_at	YMR031C_YMR031C_1774056_at	0.36278	29.4069	0.998183	NA	NA
691	CDC14_YFR028C_1779003_at	YMR031C_YMR031C_1774056_at	-1.02506	5.88139	0.998183	NA	NA
692	INO4_YOL108C_1774516_at	YMR031C_YMR031C_1774056_at	-0.537977	5.88139	0.998183	NA	NA
693	FKH2_YNL068C_1771926_at	YMR031C_YMR031C_1774056_at	-0.385581	23.5256	0.998183	1	NA
694	FKH1_YIL131C_1777130_at	YMR031C_YMR031C_1774056_at	0.42899	29.4069	0.998183	NA	NA
695	STB1_YNL309W_1771976_at	SPC98_YNL126W_1769336_at	1.0263	23.5256	0.992817	0	NA
696	RTG2_YGL252C_1769907_at	SPC98_YNL126W_1769336_at	-0.639871	23.5256	0.992817	0	NA
697	CDC14_YFR028C_1779003_at	SPC98_YNL126W_1769336_at	-0.259777	26.4663	0.992817	0	NA
698	GCR1_YPL075W_1777579_at	FAA3_YIL009W_1770084_at	0.743738	29.4069	0.976978	NA	NA
699	TEC1_YBR083W_1778960_at	FAA3_YIL009W_1770084_at	0.581442	0	0.976978	NA	NA
700	MET32_YDR253C_1769750_at	FAA3_YIL009W_1770084_at	-0.848389	8.82208	0.976978	NA	NA
701	RFX1_YLR176C_1777211_at	FAA3_YIL009W_1770084_at	-0.318389	29.4069	0.976978	NA	NA
702	CDC14_YFR028C_1779003_at	FAA3_YIL009W_1770084_at	-0.383955	29.4069	0.976978	NA	NA
703	YOX1_YML027W_1775720_at	MET17_YLR303W_1770532_at	1.18133	29.4069	0.957272	NA	NA
704	NDD1_YOR372C_1776556_at	MET17_YLR303W_1770532_at	1.28056	8.82208	0.957272	NA	NA
705	SWI6_YLR182W_1776552_at	MET17_YLR303W_1770532_at	-1.2479	8.82208	0.957272	NA	NA
706	SWI4_YER111C_1770133_at	MET17_YLR303W_1770532_at	-0.977216	17.6442	0.957272	NA	NA
707	DIG2_YDR480W_1778995_at	MET17_YLR303W_1770532_at	-2.19752	29.4069	0.957272	0	NA
708	STB1_YNL309W_1771976_at	ELG1_YOR144C_1770878_at	0.932181	2.94069	0.992838	NA	NA
709	PUT3_YKL015W_1770773_at	ELG1_YOR144C_1770878_at	-0.538059	0	0.992838	NA	NA
710	DAL81_YIR023W_1771154_at	ELG1_YOR144C_1770878_at	0.379868	0	0.992838	NA	NA
711	PUT3_YKL015W_1770773_at	YOR114W_YOR114W_1779526_at	-0.86571	20.5849	0.92436	NA	NA
712	DIG2_YDR480W_1778995_at	YOR114W_YOR114W_1779526_at	1.1419	0	0.92436	0	NA
713	SWI4_YER111C_1770133_at	YOR114W_YOR114W_1779526_at	-0.284935	29.4069	0.92436	1	NA
714	GCR1_YPL075W_1777579_at	CDC6_YJL194W_1779227_at	0.882156	29.4069	0.991813	NA	NA
715	FKH2_YNL068C_1771926_at	CDC6_YJL194W_1779227_at	0.29618	0	0.991813	1	NA
716	CDC14_YFR028C_1779003_at	CDC6_YJL194W_1779227_at	-0.474613	0	0.991813	NA	1
717	DAL81_YIR023W_1771154_at	CDC6_YJL194W_1779227_at	1.47595	23.5256	0.991813	NA	NA
718	CIN5_YOR028C_1770566_at	CDC6_YJL194W_1779227_at	-0.490062	0	0.991813	NA	NA
719	INO4_YOL108C_1774516_at	CDC6_YJL194W_1779227_at	1.14064	14.7035	0.991813	NA	NA
720	FHL1_YPR104C_1773575_at	CDC6_YJL194W_1779227_at	1.12204	29.4069	0.991813	NA	NA
721	MCM1_YMR043W_1770949_at	CDC6_YJL194W_1779227_at	-0.606611	2.94069	0.991813	1	1
722	RFX1_YLR176C_1777211_at	CDC6_YJL194W_1779227_at	-0.531304	17.6442	0.991813	NA	NA
723	MET4_YNL103W_1775713_at	CDC6_YJL194W_1779227_at	0.416299	26.4663	0.991813	NA	1
724	STB1_YNL309W_1771976_at	YLR342W-A_YLR342W-A_1771158_at	0.730517	17.6442	0.982989	0	0
725	RTG2_YGL252C_1769907_at	YLR342W-A_YLR342W-A_1771158_at	0.556386	29.4069	0.982989	0	0
726	PUT3_YKL015W_1770773_at	YLR342W-A_YLR342W-A_1771158_at	-0.53202	17.6442	0.982989	0	0
727	FHL1_YPR104C_1773575_at	YLR342W-A_YLR342W-A_1771158_at	0.410209	0	0.982989	0	0
728	HCM1_YCR065W_1772793_at	POL2_YNL262W_1776235_at	0.704247	2.94069	0.995937	0	NA
729	STB1_YNL309W_1771976_at	POL2_YNL262W_1776235_at	0.30787	8.82208	0.995937	0	NA
730	RTG2_YGL252C_1769907_at	POL2_YNL262W_1776235_at	-0.281828	14.7035	0.995937	0	NA
731	FHL1_YPR104C_1773575_at	POL2_YNL262W_1776235_at	-1.26634	0	0.995937	0	NA
732	CDC14_YFR028C_1779003_at	POL2_YNL262W_1776235_at	0.651518	0	0.995937	0	1
733	DAL81_YIR023W_1771154_at	POL2_YNL262W_1776235_at	0.77093	0	0.995937	0	NA
734	FKH2_YNL068C_1771926_at	POL2_YNL262W_1776235_at	-0.257369	5.88139	0.995937	0	NA
735	FKH1_YIL131C_1777130_at	KIP2_YPL155C_1774112_at	0.348092	14.7035	0.997388	1	NA
736	CDC14_YFR028C_1779003_at	KIP2_YPL155C_1774112_at	0.59527	20.5849	0.997388	NA	NA
737	YHP1_YDR451C_1778368_at	KIP2_YPL155C_1774112_at	0.258556	14.7035	0.997388	NA	NA
738	DAL81_YIR023W_1771154_at	KIP2_YPL155C_1774112_at	-0.29108	23.5256	0.997388	NA	NA
739	ASH1_YKL185W_1772030_at	YLR285C-A_YLR285C-A_1777581_at	1.02074	17.6442	0.964897	0	0
740	ACE2_YLR131C_1771312_at	YLR285C-A_YLR285C-A_1777581_at	0.289742	29.4069	0.964897	0	0
741	TEC1_YBR083W_1778960_at	YLR285C-A_YLR285C-A_1777581_at	-1.56012	17.6442	0.964897	0	0
742	FKH1_YIL131C_1777130_at	SPO12_YHR152W_1769448_at	0.738069	29.4069	0.997851	NA	NA
743	CDC14_YFR028C_1779003_at	SPO12_YHR152W_1769448_at	1.83903	29.4069	0.997851	NA	1
744	FHL1_YPR104C_1773575_at	SPO12_YHR152W_1769448_at	-0.360689	29.4069	0.997851	NA	NA
745	MET4_YNL103W_1775713_at	SPO12_YHR152W_1769448_at	0.326157	0	0.997851	NA	NA
746	RTG2_YGL252C_1769907_at	SPO12_YHR152W_1769448_at	-1.24912	11.7628	0.997851	NA	NA
747	HCM1_YCR065W_1772793_at	SPO12_YHR152W_1769448_at	-0.266969	14.7035	0.997851	NA	NA
748	SWI4_YER111C_1770133_at	BEM1_YBR200W_1775234_at	-0.284693	29.4069	0.934718	NA	1
749	SWI4_YER111C_1770133_at	CDC9_YDL164C_1776604_at	0.646867	8.82208	0.930487	NA	1
750	PUT3_YKL015W_1770773_at	CDC9_YDL164C_1776604_at	-0.723184	11.7628	0.930487	NA	NA
751	STB1_YNL309W_1771976_at	CDC9_YDL164C_1776604_at	-0.490533	17.6442	0.930487	NA	NA
752	STB1_YNL309W_1771976_at	GYP6_YJL044C_1773482_at	-0.596992	26.4663	0.994113	NA	NA
753	RTG2_YGL252C_1769907_at	GYP6_YJL044C_1773482_at	1.13354	0	0.994113	NA	NA
754	FHL1_YPR104C_1773575_at	GYP6_YJL044C_1773482_at	0.90532	5.88139	0.994113	1	NA
755	CDC14_YFR028C_1779003_at	GYP6_YJL044C_1773482_at	-0.369702	0	0.994113	NA	NA
756	FKH2_YNL068C_1771926_at	GYP6_YJL044C_1773482_at	-0.320578	5.88139	0.994113	NA	NA
757	INO4_YOL108C_1774516_at	GYP6_YJL044C_1773482_at	-0.455855	0	0.994113	NA	NA
758	SWI6_YLR182W_1776552_at	GYP6_YJL044C_1773482_at	-0.487523	0	0.994113	NA	NA
759	STB1_YNL309W_1771976_at	YFL064C_YFL064C_1772122_s_at	1.08371	0	0.998551	NA	NA
760	HCM1_YCR065W_1772793_at	YFL064C_YFL064C_1772122_s_at	0.382818	0	0.998551	NA	NA
761	SWI4_YER111C_1770133_at	YFL064C_YFL064C_1772122_s_at	-0.444095	23.5256	0.998551	1	NA
762	GCR1_YPL075W_1777579_at	YFL064C_YFL064C_1772122_s_at	0.451488	8.82208	0.998551	NA	NA
763	TEC1_YBR083W_1778960_at	YFL064C_YFL064C_1772122_s_at	0.290103	29.4069	0.998551	NA	NA
764	INO4_YOL108C_1774516_at	YFL064C_YFL064C_1772122_s_at	0.648613	17.6442	0.998551	NA	NA
765	ADR1_YDR216W_1776183_at	YFL064C_YFL064C_1772122_s_at	-0.296815	23.5256	0.998551	NA	NA
766	FHL1_YPR104C_1773575_at	YFL064C_YFL064C_1772122_s_at	1.30143	8.82208	0.998551	NA	NA
767	CDC14_YFR028C_1779003_at	YFL064C_YFL064C_1772122_s_at	-0.405669	29.4069	0.998551	NA	NA
768	FKH2_YNL068C_1771926_at	YFL064C_YFL064C_1772122_s_at	0.60144	29.4069	0.998551	NA	NA
769	MET4_YNL103W_1775713_at	YFL064C_YFL064C_1772122_s_at	-0.346076	2.94069	0.998551	NA	NA
770	FKH1_YIL131C_1777130_at	YFL064C_YFL064C_1772122_s_at	-0.643553	20.5849	0.998551	NA	NA
771	YOX1_YML027W_1775720_at	HTZ1_YOL012C_1776021_at	0.287102	29.4069	0.993412	NA	NA
772	RTG2_YGL252C_1769907_at	HTZ1_YOL012C_1776021_at	0.383133	2.94069	0.993412	NA	NA
773	FHL1_YPR104C_1773575_at	HTZ1_YOL012C_1776021_at	0.648371	26.4663	0.993412	1	NA
774	CDC14_YFR028C_1779003_at	HTZ1_YOL012C_1776021_at	-0.443243	29.4069	0.993412	NA	NA
775	INO4_YOL108C_1774516_at	PHO3_YBR092C_1779615_at	1.07657	14.7035	0.999241	NA	NA
776	FKH2_YNL068C_1771926_at	PHO3_YBR092C_1779615_at	1.79677	29.4069	0.999241	1	NA
777	CIN5_YOR028C_1770566_at	PHO3_YBR092C_1779615_at	-2.00916	8.82208	0.999241	NA	NA
778	FKH1_YIL131C_1777130_at	PHO3_YBR092C_1779615_at	-1.57635	0	0.999241	NA	NA
779	TEC1_YBR083W_1778960_at	PHO3_YBR092C_1779615_at	1.05275	29.4069	0.999241	NA	NA
780	HCM1_YCR065W_1772793_at	PHO3_YBR092C_1779615_at	0.987646	11.7628	0.999241	NA	NA
781	YHP1_YDR451C_1778368_at	PHO3_YBR092C_1779615_at	1.0124	5.88139	0.999241	NA	NA
782	YOX1_YML027W_1775720_at	PHO3_YBR092C_1779615_at	-0.539346	14.7035	0.999241	NA	NA
783	ASH1_YKL185W_1772030_at	PHO3_YBR092C_1779615_at	-0.560377	20.5849	0.999241	NA	NA
784	STB1_YNL309W_1771976_at	PHO3_YBR092C_1779615_at	-1.17037	29.4069	0.999241	NA	NA
785	STB1_YNL309W_1771976_at	SPH1_YLR313C_1770115_at	0.840606	2.94069	0.991349	NA	NA
786	SWI4_YER111C_1770133_at	SPH1_YLR313C_1770115_at	0.278441	5.88139	0.991349	NA	NA
787	HCM1_YCR065W_1772793_at	HIF1_YLL022C_1775754_at	0.610131	0	0.999516	0	NA
788	STB1_YNL309W_1771976_at	HIF1_YLL022C_1775754_at	0.358144	0	0.999516	0	NA
789	FHL1_YPR104C_1773575_at	HIF1_YLL022C_1775754_at	0.830904	17.6442	0.999516	0	NA
790	RTG2_YGL252C_1769907_at	HIF1_YLL022C_1775754_at	0.750572	29.4069	0.999516	0	NA
791	CDC14_YFR028C_1779003_at	HIF1_YLL022C_1775754_at	-0.74512	29.4069	0.999516	0	NA
792	INO4_YOL108C_1774516_at	HIF1_YLL022C_1775754_at	-0.348469	0	0.999516	0	NA
793	MCM1_YMR043W_1770949_at	HIF1_YLL022C_1775754_at	0.302166	2.94069	0.999516	0	NA
794	GCR1_YPL075W_1777579_at	CDC47_YBR202W_1773633_at	2.26424	23.5256	0.99225	NA	NA
795	CIN5_YOR028C_1770566_at	CDC47_YBR202W_1773633_at	-0.648838	0	0.99225	NA	NA
796	FKH2_YNL068C_1771926_at	CDC47_YBR202W_1773633_at	0.587622	26.4663	0.99225	NA	NA
797	INO4_YOL108C_1774516_at	CDC47_YBR202W_1773633_at	1.1601	17.6442	0.99225	NA	NA
798	CDC14_YFR028C_1779003_at	CDC47_YBR202W_1773633_at	0.672459	29.4069	0.99225	NA	NA
799	TEC1_YBR083W_1778960_at	CDC47_YBR202W_1773633_at	-0.628298	29.4069	0.99225	1	NA
800	FKH1_YIL131C_1777130_at	CDC47_YBR202W_1773633_at	-0.255696	14.7035	0.99225	NA	NA
801	RFX1_YLR176C_1777211_at	CDC47_YBR202W_1773633_at	-0.272302	29.4069	0.99225	NA	NA
802	STB1_YNL309W_1771976_at	CDC47_YBR202W_1773633_at	0.334077	11.7628	0.99225	NA	NA
803	STB1_YNL309W_1771976_at	CBF2_YGR140W_1770219_at	0.62344	17.6442	0.987272	NA	NA
804	HCM1_YCR065W_1772793_at	CBF2_YGR140W_1770219_at	0.302522	5.88139	0.987272	NA	NA
805	PUT3_YKL015W_1770773_at	CBF2_YGR140W_1770219_at	-0.37182	14.7035	0.987272	NA	NA
806	ASH1_YKL185W_1772030_at	AMN1_YBR158W_1780046_at	0.251649	8.82208	0.995801	NA	1
807	SWI5_YDR146C_1770349_at	AMN1_YBR158W_1780046_at	0.467384	29.4069	0.995801	1	1
808	TEC1_YBR083W_1778960_at	AMN1_YBR158W_1780046_at	0.805776	17.6442	0.995801	NA	NA
809	GCR1_YPL075W_1777579_at	AMN1_YBR158W_1780046_at	-0.457945	23.5256	0.995801	NA	NA
810	FKH1_YIL131C_1777130_at	YDR179W-A_YDR179W-A_1773124_at	0.803421	0	0.993792	1	NA
811	CDC14_YFR028C_1779003_at	YDR179W-A_YDR179W-A_1773124_at	0.799454	0	0.993792	NA	NA
812	RTG2_YGL252C_1769907_at	YDR179W-A_YDR179W-A_1773124_at	-0.773084	0	0.993792	NA	NA
813	FKH2_YNL068C_1771926_at	YDR179W-A_YDR179W-A_1773124_at	-0.360874	8.82208	0.993792	NA	NA
814	YHP1_YDR451C_1778368_at	YDR179W-A_YDR179W-A_1773124_at	-0.594997	11.7628	0.993792	NA	NA
815	DAL81_YIR023W_1771154_at	YDR179W-A_YDR179W-A_1773124_at	0.374728	17.6442	0.993792	NA	NA
816	MET4_YNL103W_1775713_at	YDR179W-A_YDR179W-A_1773124_at	-0.668658	5.88139	0.993792	NA	NA
817	ACE2_YLR131C_1771312_at	SML1_YML058W_1779490_at	0.38497	0	0.968403	NA	NA
818	MET4_YNL103W_1775713_at	SML1_YML058W_1779490_at	0.253123	20.5849	0.968403	NA	NA
819	STB1_YNL309W_1771976_at	RLF2_YPR018W_1776685_at	0.758369	0	0.987973	0	NA
820	PUT3_YKL015W_1770773_at	RLF2_YPR018W_1776685_at	-0.445765	0	0.987973	0	NA
821	STB1_YNL309W_1771976_at	CTF18_YMR078C_1771500_at	0.298305	11.7628	0.994815	NA	NA
822	HCM1_YCR065W_1772793_at	CTF18_YMR078C_1771500_at	0.419305	11.7628	0.994815	NA	NA
823	SWI4_YER111C_1770133_at	CTF18_YMR078C_1771500_at	0.326856	0	0.994815	1	1
824	CDC14_YFR028C_1779003_at	CTF18_YMR078C_1771500_at	-0.606576	29.4069	0.994815	NA	NA
825	INO4_YOL108C_1774516_at	CTF18_YMR078C_1771500_at	-0.420864	2.94069	0.994815	NA	NA
826	CIN5_YOR028C_1770566_at	SRL3_YKR091W_1779973_at	0.484808	2.94069	0.998093	NA	NA
827	FKH2_YNL068C_1771926_at	SRL3_YKR091W_1779973_at	-0.655824	11.7628	0.998093	NA	NA
828	INO4_YOL108C_1774516_at	SRL3_YKR091W_1779973_at	-0.276893	0	0.998093	NA	NA
829	FHL1_YPR104C_1773575_at	SRL3_YKR091W_1779973_at	0.34836	8.82208	0.998093	NA	NA
830	CDC14_YFR028C_1779003_at	SRL3_YKR091W_1779973_at	-1.75795	11.7628	0.998093	NA	NA
831	GCR1_YPL075W_1777579_at	SRL3_YKR091W_1779973_at	-0.597138	20.5849	0.998093	NA	NA
832	FKH1_YIL131C_1777130_at	SRL3_YKR091W_1779973_at	0.379357	26.4663	0.998093	NA	NA
833	DIG2_YDR480W_1778995_at	SGS1_YMR190C_1770193_at	0.627292	20.5849	0.975001	0	NA
834	STB1_YNL309W_1771976_at	HUA2_YOR284W_1779509_at	0.659688	5.88139	0.989904	NA	NA
835	SWI4_YER111C_1770133_at	HUA2_YOR284W_1779509_at	0.258149	8.82208	0.989904	NA	NA
836	PUT3_YKL015W_1770773_at	HUA2_YOR284W_1779509_at	-0.287216	2.94069	0.989904	NA	NA
837	YOX1_YML027W_1775720_at	YPS3_YLR121C_1779866_at	0.53772	2.94069	0.980818	NA	NA
838	STB1_YNL309W_1771976_at	YPS3_YLR121C_1779866_at	0.458167	0	0.980818	NA	NA
839	RTG2_YGL252C_1769907_at	YPS3_YLR121C_1779866_at	1.98611	29.4069	0.980818	NA	NA
840	PUT3_YKL015W_1770773_at	YPS3_YLR121C_1779866_at	1.1591	0	0.980818	NA	NA
841	CIN5_YOR028C_1770566_at	YPS3_YLR121C_1779866_at	-0.283544	29.4069	0.980818	1	NA
842	SWI4_YER111C_1770133_at	ESP1_YGR098C_1774196_at	0.404663	29.4069	0.970597	NA	NA
843	DIG2_YDR480W_1778995_at	ESP1_YGR098C_1774196_at	0.439466	14.7035	0.970597	0	NA
844	SWI6_YLR182W_1776552_at	ESP1_YGR098C_1774196_at	-0.604123	0	0.970597	NA	NA
845	FKH1_YIL131C_1777130_at	YCG1_YDR325W_1770928_at	0.565831	0	0.994859	1	NA
846	STB1_YNL309W_1771976_at	YCG1_YDR325W_1770928_at	0.252148	29.4069	0.994859	NA	NA
847	RTG2_YGL252C_1769907_at	YCG1_YDR325W_1770928_at	0.803615	0	0.994859	NA	NA
848	DAL81_YIR023W_1771154_at	YCG1_YDR325W_1770928_at	0.346723	0	0.994859	NA	NA
849	MET4_YNL103W_1775713_at	YCG1_YDR325W_1770928_at	0.254194	29.4069	0.994859	NA	NA
850	STB1_YNL309W_1771976_at	SLK19_YOR195W_1772485_at	0.566985	11.7628	0.987996	NA	NA
851	RTG2_YGL252C_1769907_at	SLK19_YOR195W_1772485_at	0.319515	0	0.987996	NA	NA
852	FHL1_YPR104C_1773575_at	SLK19_YOR195W_1772485_at	-0.659463	29.4069	0.987996	NA	NA
853	PUT3_YKL015W_1770773_at	SLK19_YOR195W_1772485_at	-0.765582	11.7628	0.987996	NA	NA
854	CDC14_YFR028C_1779003_at	SLK19_YOR195W_1772485_at	2.90958	0	0.987996	NA	1
855	FKH2_YNL068C_1771926_at	SLK19_YOR195W_1772485_at	-0.600093	14.7035	0.987996	NA	NA
856	DAL81_YIR023W_1771154_at	SLK19_YOR195W_1772485_at	0.299645	14.7035	0.987996	NA	NA
857	MET4_YNL103W_1775713_at	SLK19_YOR195W_1772485_at	0.416389	0	0.987996	1	NA
858	DIG2_YDR480W_1778995_at	NDD1_YOR372C_1776556_at	1.22291	11.7628	0.981494	0	NA
859	PUT3_YKL015W_1770773_at	NDD1_YOR372C_1776556_at	-0.255824	17.6442	0.981494	NA	NA
860	PUT3_YKL015W_1770773_at	MIF2_YKL089W_1770834_at	-0.940848	11.7628	0.97252	0	NA
861	STB1_YNL309W_1771976_at	MIF2_YKL089W_1770834_at	0.356083	8.82208	0.97252	0	NA
862	STB1_YNL309W_1771976_at	BUB1_YGR188C_1772612_at	0.750428	11.7628	0.979742	NA	1
863	PUT3_YKL015W_1770773_at	BUB1_YGR188C_1772612_at	-0.548838	11.7628	0.979742	NA	NA
864	SWI4_YER111C_1770133_at	MSH2_YOL090W_1770036_at	0.303574	8.82208	0.978345	0	NA
865	PUT3_YKL015W_1770773_at	MSH2_YOL090W_1770036_at	-0.832521	14.7035	0.978345	0	NA
866	STB1_YNL309W_1771976_at	MSH2_YOL090W_1770036_at	-0.514961	29.4069	0.978345	0	NA
867	DIG2_YDR480W_1778995_at	MSH2_YOL090W_1770036_at	0.589013	0	0.978345	0	NA
868	YHP1_YDR451C_1778368_at	GIC1_YHR061C_1776125_at	0.422302	0	0.997359	NA	NA
869	HCM1_YCR065W_1772793_at	GIC1_YHR061C_1776125_at	0.256525	14.7035	0.997359	NA	NA
870	FHL1_YPR104C_1773575_at	GIC1_YHR061C_1776125_at	0.354548	29.4069	0.997359	NA	NA
871	STB1_YNL309W_1771976_at	GIC1_YHR061C_1776125_at	0.301184	17.6442	0.997359	1	NA
872	MCM1_YMR043W_1770949_at	GIC1_YHR061C_1776125_at	0.300576	20.5849	0.997359	NA	NA
873	SWI4_YER111C_1770133_at	YEL076C_YEL076C_1770447_s_at	0.41866	0	0.993914	NA	NA
874	YOX1_YML027W_1775720_at	YEL076C_YEL076C_1770447_s_at	0.271381	0	0.993914	NA	NA
875	PUT3_YKL015W_1770773_at	YEL076C_YEL076C_1770447_s_at	-0.777766	0	0.993914	NA	NA
876	SWI4_YER111C_1770133_at	ECO1_YFR027W_1780054_at	0.26487	2.94069	0.959299	NA	NA
877	PUT3_YKL015W_1770773_at	ECO1_YFR027W_1780054_at	-1.00846	11.7628	0.959299	NA	NA
878	STB1_YNL309W_1771976_at	ECO1_YFR027W_1780054_at	-0.268821	26.4663	0.959299	NA	NA
879	ASH1_YKL185W_1772030_at	PRY3_YJL078C_1779441_at	0.650674	11.7628	0.996651	NA	NA
880	SWI5_YDR146C_1770349_at	PRY3_YJL078C_1779441_at	1.51414	29.4069	0.996651	1	NA
881	ACE2_YLR131C_1771312_at	PRY3_YJL078C_1779441_at	-1.48289	26.4663	0.996651	1	NA
882	TEC1_YBR083W_1778960_at	PRY3_YJL078C_1779441_at	-1.80129	8.82208	0.996651	NA	NA
883	INO4_YOL108C_1774516_at	PRY3_YJL078C_1779441_at	-0.372699	20.5849	0.996651	NA	NA
884	ASH1_YKL185W_1772030_at	YOL155C_YOL155C_1772813_at	1.10263	17.6442	0.987578	NA	NA
885	SWI5_YDR146C_1770349_at	YOL155C_YOL155C_1772813_at	0.749582	29.4069	0.987578	NA	NA
886	TEC1_YBR083W_1778960_at	YOL155C_YOL155C_1772813_at	-2.76319	11.7628	0.987578	NA	NA
887	ACE2_YLR131C_1771312_at	YOL155C_YOL155C_1772813_at	-0.548031	29.4069	0.987578	NA	NA
888	CDC14_YFR028C_1779003_at	YOL155C_YOL155C_1772813_at	-0.335307	0	0.987578	NA	NA
889	INO4_YOL108C_1774516_at	YOL155C_YOL155C_1772813_at	-1.55305	20.5849	0.987578	1	NA
890	FKH1_YIL131C_1777130_at	RAX2_YLR084C_1775884_at	0.308245	11.7628	0.996468	NA	NA
891	YHP1_YDR451C_1778368_at	RAX2_YLR084C_1775884_at	1.15597	0	0.996468	NA	NA
892	INO4_YOL108C_1774516_at	RAX2_YLR084C_1775884_at	-1.17337	29.4069	0.996468	NA	NA
893	HCM1_YCR065W_1772793_at	RAX2_YLR084C_1775884_at	-0.432228	20.5849	0.996468	NA	NA
894	CIN5_YOR028C_1770566_at	RAX2_YLR084C_1775884_at	-0.254915	17.6442	0.996468	NA	NA
895	YOX1_YML027W_1775720_at	IRR1_YIL026C_1778961_at	0.265603	0	0.991006	NA	NA
896	STB1_YNL309W_1771976_at	IRR1_YIL026C_1778961_at	0.541079	11.7628	0.991006	NA	NA
897	SWI4_YER111C_1770133_at	IRR1_YIL026C_1778961_at	0.28318	11.7628	0.991006	NA	NA
898	FKH1_YIL131C_1777130_at	YNL176C_YNL176C_1778968_at	0.625796	0	0.977631	1	NA
899	CDC14_YFR028C_1779003_at	YNL176C_YNL176C_1778968_at	-0.644953	0	0.977631	NA	NA
900	INO4_YOL108C_1774516_at	YNL176C_YNL176C_1778968_at	-0.33531	0	0.977631	NA	NA
901	FHL1_YPR104C_1773575_at	YNL176C_YNL176C_1778968_at	-0.37498	0	0.977631	NA	NA
902	YHP1_YDR451C_1778368_at	NCA3_YJL116C_1774960_at	0.275591	29.4069	0.998705	1	NA
903	SWI5_YDR146C_1770349_at	NCA3_YJL116C_1774960_at	-1.37273	5.88139	0.998705	NA	NA
904	FHL1_YPR104C_1773575_at	NCA3_YJL116C_1774960_at	-1.23044	11.7628	0.998705	1	NA
905	FKH1_YIL131C_1777130_at	NCA3_YJL116C_1774960_at	0.534368	17.6442	0.998705	NA	NA
906	YOX1_YML027W_1775720_at	NCA3_YJL116C_1774960_at	-0.79964	17.6442	0.998705	NA	NA
907	INO4_YOL108C_1774516_at	NCA3_YJL116C_1774960_at	-1.04005	17.6442	0.998705	1	NA
908	NDD1_YOR372C_1776556_at	NCA3_YJL116C_1774960_at	0.340389	2.94069	0.998705	NA	NA
909	FKH2_YNL068C_1771926_at	NCA3_YJL116C_1774960_at	0.539095	2.94069	0.998705	NA	NA
910	DIG2_YDR480W_1778995_at	NCA3_YJL116C_1774960_at	0.38028	0	0.998705	0	NA
911	CDC14_YFR028C_1779003_at	NCA3_YJL116C_1774960_at	0.682768	2.94069	0.998705	NA	NA
912	TEC1_YBR083W_1778960_at	GFA1_YKL104C_1778809_at	0.453997	11.7628	0.987322	1	NA
913	DAL81_YIR023W_1771154_at	GFA1_YKL104C_1778809_at	0.839659	26.4663	0.987322	NA	NA
914	CDC14_YFR028C_1779003_at	GFA1_YKL104C_1778809_at	-0.898893	2.94069	0.987322	NA	NA
915	FHL1_YPR104C_1773575_at	GFA1_YKL104C_1778809_at	0.291515	11.7628	0.987322	NA	NA
916	YOX1_YML027W_1775720_at	EXG2_YDR261C_1769731_at	0.283224	23.5256	0.990248	NA	NA
917	NDD1_YOR372C_1776556_at	EXG2_YDR261C_1769731_at	0.788475	0	0.990248	NA	NA
918	DIG2_YDR480W_1778995_at	EXG2_YDR261C_1769731_at	-0.771416	11.7628	0.990248	0	NA
919	GCR1_YPL075W_1777579_at	YHL026C_YHL026C_1774356_at	0.672755	14.7035	0.915647	NA	NA
920	MET32_YDR253C_1769750_at	YHL026C_YHL026C_1774356_at	-0.513658	5.88139	0.915647	NA	NA
921	GCR1_YPL075W_1777579_at	FAR1_YJL157C_1777928_at	2.10251	20.5849	0.997526	NA	NA
922	TEC1_YBR083W_1778960_at	FAR1_YJL157C_1777928_at	1.38733	11.7628	0.997526	NA	1
923	INO4_YOL108C_1774516_at	FAR1_YJL157C_1777928_at	-0.457413	0	0.997526	NA	NA
924	CDC14_YFR028C_1779003_at	FAR1_YJL157C_1777928_at	-1.39036	29.4069	0.997526	NA	NA
925	FHL1_YPR104C_1773575_at	FAR1_YJL157C_1777928_at	0.725748	20.5849	0.997526	NA	NA
926	MET4_YNL103W_1775713_at	FAR1_YJL157C_1777928_at	1.17324	20.5849	0.997526	NA	1
927	YHP1_YDR451C_1778368_at	FAR1_YJL157C_1777928_at	0.382119	26.4663	0.997526	1	NA
928	YOX1_YML027W_1775720_at	RSR1_YGR152C_1779114_at	0.46836	0	0.998579	NA	NA
929	HCM1_YCR065W_1772793_at	RSR1_YGR152C_1779114_at	0.49886	14.7035	0.998579	NA	NA
930	STB1_YNL309W_1771976_at	RSR1_YGR152C_1779114_at	-0.986229	26.4663	0.998579	NA	NA
931	FHL1_YPR104C_1773575_at	RSR1_YGR152C_1779114_at	0.821865	0	0.998579	NA	NA
932	GCR1_YPL075W_1777579_at	RSR1_YGR152C_1779114_at	-1.02385	8.82208	0.998579	NA	NA
933	FKH1_YIL131C_1777130_at	RSR1_YGR152C_1779114_at	0.408703	0	0.998579	NA	NA
934	MCM1_YMR043W_1770949_at	RSR1_YGR152C_1779114_at	0.482367	0	0.998579	NA	NA
935	MET4_YNL103W_1775713_at	RSR1_YGR152C_1779114_at	0.369804	0	0.998579	1	NA
936	DIG2_YDR480W_1778995_at	RSR1_YGR152C_1779114_at	-0.338458	0	0.998579	0	NA
937	GCR1_YPL075W_1777579_at	YJL144W_YJL144W_1771951_at	-0.906732	29.4069	0.994018	NA	NA
938	MET32_YDR253C_1769750_at	YJL144W_YJL144W_1771951_at	1.35668	8.82208	0.994018	NA	NA
939	RFX1_YLR176C_1777211_at	YJL144W_YJL144W_1771951_at	0.324139	29.4069	0.994018	1	NA
940	INO4_YOL108C_1774516_at	YJL144W_YJL144W_1771951_at	-0.271807	0	0.994018	NA	NA
941	FKH2_YNL068C_1771926_at	YJL144W_YJL144W_1771951_at	-0.951703	0	0.994018	NA	NA
942	FHL1_YPR104C_1773575_at	YJL144W_YJL144W_1771951_at	0.611459	8.82208	0.994018	NA	NA
943	DAL81_YIR023W_1771154_at	YJL144W_YJL144W_1771951_at	1.31634	20.5849	0.994018	NA	NA
944	RTG2_YGL252C_1769907_at	YJL144W_YJL144W_1771951_at	-1.04516	0	0.994018	NA	NA
945	STB1_YNL309W_1771976_at	YJL144W_YJL144W_1771951_at	-0.527368	17.6442	0.994018	NA	NA
946	CDC14_YFR028C_1779003_at	YJL144W_YJL144W_1771951_at	0.286018	8.82208	0.994018	NA	NA
947	STB1_YNL309W_1771976_at	URH1_YDR400W_1770575_at	0.758183	11.7628	0.992046	NA	NA
948	RTG2_YGL252C_1769907_at	URH1_YDR400W_1770575_at	-0.331086	0	0.992046	NA	NA
949	PUT3_YKL015W_1770773_at	URH1_YDR400W_1770575_at	-0.339018	0	0.992046	NA	NA
950	DIG2_YDR480W_1778995_at	KIP1_YBL063W_1773899_at	0.366514	11.7628	0.953762	0	NA
951	PUT3_YKL015W_1770773_at	KIP1_YBL063W_1773899_at	0.681232	0	0.953762	1	NA
952	SWI4_YER111C_1770133_at	KIP1_YBL063W_1773899_at	0.356463	23.5256	0.953762	NA	NA
953	ACE2_YLR131C_1771312_at	YNL046W_YNL046W_1776108_at	1.232	29.4069	0.961768	NA	NA
954	SWI5_YDR146C_1770349_at	YNL046W_YNL046W_1776108_at	-0.260777	14.7035	0.961768	1	1
955	YOX1_YML027W_1775720_at	HHT1_YBR010W_1773019_at	0.371384	20.5849	0.996291	NA	NA
956	STB1_YNL309W_1771976_at	HHT1_YBR010W_1773019_at	0.394773	29.4069	0.996291	NA	NA
957	RTG2_YGL252C_1769907_at	HHT1_YBR010W_1773019_at	0.513742	29.4069	0.996291	NA	NA
958	DIG2_YDR480W_1778995_at	HHT1_YBR010W_1773019_at	-0.469996	5.88139	0.996291	0	NA
959	SWI6_YLR182W_1776552_at	HHT1_YBR010W_1773019_at	0.290984	0	0.996291	NA	NA
960	STB1_YNL309W_1771976_at	PIF1_YML061C_1779330_at	0.51667	11.7628	0.994327	0	NA
961	DIG2_YDR480W_1778995_at	PIF1_YML061C_1779330_at	0.375997	0	0.994327	0	NA
962	PUT3_YKL015W_1770773_at	PIF1_YML061C_1779330_at	-0.431889	5.88139	0.994327	0	NA
963	RTG2_YGL252C_1769907_at	PIF1_YML061C_1779330_at	0.411288	8.82208	0.994327	0	NA
964	STB1_YNL309W_1771976_at	RGA2_YDR379W_1780134_at	-0.711924	29.4069	0.961454	NA	NA
965	RTG2_YGL252C_1769907_at	RGA2_YDR379W_1780134_at	0.350963	0	0.961454	NA	NA
966	DIG2_YDR480W_1778995_at	RGA2_YDR379W_1780134_at	0.389499	2.94069	0.961454	0	NA
967	CDC14_YFR028C_1779003_at	REV1_YOR346W_1779493_at	2.30899	11.7628	0.998619	NA	NA
968	FKH1_YIL131C_1777130_at	REV1_YOR346W_1779493_at	0.749821	26.4663	0.998619	NA	NA
969	FKH2_YNL068C_1771926_at	REV1_YOR346W_1779493_at	-0.297311	29.4069	0.998619	NA	NA
970	INO4_YOL108C_1774516_at	REV1_YOR346W_1779493_at	-0.487545	0	0.998619	NA	NA
971	YHP1_YDR451C_1778368_at	REV1_YOR346W_1779493_at	-1.0708	11.7628	0.998619	NA	NA
972	MET4_YNL103W_1775713_at	REV1_YOR346W_1779493_at	-1.49933	20.5849	0.998619	NA	NA
973	GCR1_YPL075W_1777579_at	REV1_YOR346W_1779493_at	-0.837728	29.4069	0.998619	NA	NA
974	FHL1_YPR104C_1773575_at	REV1_YOR346W_1779493_at	-0.260919	14.7035	0.998619	NA	NA
975	DAL81_YIR023W_1771154_at	REV1_YOR346W_1779493_at	0.613784	2.94069	0.998619	NA	NA
976	HCM1_YCR065W_1772793_at	YGR243W_YGR243W_1777561_at	-0.476801	0	0.993692	NA	NA
977	CIN5_YOR028C_1770566_at	YGR243W_YGR243W_1777561_at	-0.690549	29.4069	0.993692	NA	NA
978	STB1_YNL309W_1771976_at	YGR243W_YGR243W_1777561_at	2.84608	11.7628	0.993692	NA	NA
979	FHL1_YPR104C_1773575_at	YGR243W_YGR243W_1777561_at	-0.357843	14.7035	0.993692	NA	NA
980	FKH2_YNL068C_1771926_at	YGR243W_YGR243W_1777561_at	-2.72222	0	0.993692	NA	NA
981	GCR1_YPL075W_1777579_at	YGR243W_YGR243W_1777561_at	-0.339799	14.7035	0.993692	NA	NA
982	YOX1_YML027W_1775720_at	YGR243W_YGR243W_1777561_at	-0.551972	0	0.993692	NA	NA
983	SWI4_YER111C_1770133_at	YGR243W_YGR243W_1777561_at	-1.10032	0	0.993692	NA	NA
984	INO4_YOL108C_1774516_at	YGR243W_YGR243W_1777561_at	0.280607	5.88139	0.993692	NA	NA
985	CDC14_YFR028C_1779003_at	YGR243W_YGR243W_1777561_at	3.19409	23.5256	0.993692	NA	NA
986	ASH1_YKL185W_1772030_at	SCW11_YGL028C_1776626_at	0.260981	11.7628	0.995632	NA	NA
987	SWI5_YDR146C_1770349_at	SCW11_YGL028C_1776626_at	0.616996	29.4069	0.995632	1	1
988	TEC1_YBR083W_1778960_at	SCW11_YGL028C_1776626_at	0.741167	20.5849	0.995632	NA	NA
989	ACE2_YLR131C_1771312_at	SCW11_YGL028C_1776626_at	-0.385354	29.4069	0.995632	1	NA
990	GCR1_YPL075W_1777579_at	SCW11_YGL028C_1776626_at	-0.414889	20.5849	0.995632	NA	NA
991	STB1_YNL309W_1771976_at	SLI15_YBR156C_1777367_at	0.763255	23.5256	0.995012	0	NA
992	RTG2_YGL252C_1769907_at	SLI15_YBR156C_1777367_at	-0.717779	11.7628	0.995012	0	NA
993	FHL1_YPR104C_1773575_at	SLI15_YBR156C_1777367_at	-0.346744	2.94069	0.995012	0	NA
994	PUT3_YKL015W_1770773_at	SLI15_YBR156C_1777367_at	-0.260989	5.88139	0.995012	0	NA
995	SWI5_YDR146C_1770349_at	YOL070C_YOL070C_1776812_at	0.495791	14.7035	0.991741	0	NA
996	STB1_YNL309W_1771976_at	PLM2_YDR501W_1769443_at	1.10304	20.5849	0.994352	NA	NA
997	SWI4_YER111C_1770133_at	PLM2_YDR501W_1769443_at	0.279333	20.5849	0.994352	1	1
998	RTG2_YGL252C_1769907_at	PLM2_YDR501W_1769443_at	0.451791	0	0.994352	NA	NA
999	YOX1_YML027W_1775720_at	CTF3_YLR381W_1774822_at	0.361769	11.7628	0.989185	1	NA
1000	DIG2_YDR480W_1778995_at	CTF3_YLR381W_1774822_at	0.287728	2.94069	0.989185	0	NA
1001	DAL81_YIR023W_1771154_at	CTF3_YLR381W_1774822_at	-0.443877	29.4069	0.989185	NA	NA
1002	SWI4_YER111C_1770133_at	YDL211C_YDL211C_1778331_at	0.269117	11.7628	0.991249	NA	NA
1003	STB1_YNL309W_1771976_at	YDL211C_YDL211C_1778331_at	0.301951	0	0.991249	NA	NA
1004	PUT3_YKL015W_1770773_at	YDL211C_YDL211C_1778331_at	-0.882574	8.82208	0.991249	NA	NA
1005	CIN5_YOR028C_1770566_at	CYC7_YEL039C_1774137_at	1.89467	2.94069	0.999009	NA	NA
1006	HCM1_YCR065W_1772793_at	CYC7_YEL039C_1774137_at	-1.31751	17.6442	0.999009	NA	NA
1007	FKH2_YNL068C_1771926_at	CYC7_YEL039C_1774137_at	-0.675396	20.5849	0.999009	1	NA
1008	FKH1_YIL131C_1777130_at	CYC7_YEL039C_1774137_at	-0.498293	26.4663	0.999009	NA	NA
1009	YOX1_YML027W_1775720_at	CYC7_YEL039C_1774137_at	0.67004	29.4069	0.999009	NA	NA
1010	YHP1_YDR451C_1778368_at	CYC7_YEL039C_1774137_at	0.43148	29.4069	0.999009	NA	NA
1011	SWI4_YER111C_1770133_at	BNI4_YNL233W_1770743_at	0.50481	2.94069	0.987515	0	1
1012	PUT3_YKL015W_1770773_at	BNI4_YNL233W_1770743_at	-0.44692	14.7035	0.987515	0	NA
1013	STB1_YNL309W_1771976_at	BNI5_YNL166C_1772105_at	0.731747	17.6442	0.943415	NA	NA
1014	DIG2_YDR480W_1778995_at	BNI5_YNL166C_1772105_at	-0.254425	29.4069	0.943415	0	NA
1015	PUT3_YKL015W_1770773_at	BNI5_YNL166C_1772105_at	-0.269698	23.5256	0.943415	NA	NA
1016	FHL1_YPR104C_1773575_at	FKH2_YNL068C_1771926_at	0.735145	0	0.997578	1	1
1017	FKH1_YIL131C_1777130_at	FKH2_YNL068C_1771926_at	0.939625	0	0.997578	1	1
1018	HCM1_YCR065W_1772793_at	FKH2_YNL068C_1771926_at	-0.537684	17.6442	0.997578	1	1
1019	RTG2_YGL252C_1769907_at	FKH2_YNL068C_1771926_at	0.684453	0	0.997578	NA	NA
1020	STB1_YNL309W_1771976_at	FKH2_YNL068C_1771926_at	0.394269	2.94069	0.997578	NA	NA
1021	MET4_YNL103W_1775713_at	FKH2_YNL068C_1771926_at	-0.422529	0	0.997578	NA	NA
1022	RTG2_YGL252C_1769907_at	ROD1_YOR018W_1774507_at	0.629808	0	0.998542	NA	NA
1023	HCM1_YCR065W_1772793_at	ROD1_YOR018W_1774507_at	-0.918273	0	0.998542	NA	NA
1024	DAL81_YIR023W_1771154_at	ROD1_YOR018W_1774507_at	0.639145	29.4069	0.998542	NA	NA
1025	FHL1_YPR104C_1773575_at	ROD1_YOR018W_1774507_at	1.29477	26.4663	0.998542	NA	NA
1026	FKH1_YIL131C_1777130_at	ROD1_YOR018W_1774507_at	-1.19679	11.7628	0.998542	NA	NA
1027	FKH2_YNL068C_1771926_at	ROD1_YOR018W_1774507_at	0.643049	2.94069	0.998542	NA	NA
1028	CDC14_YFR028C_1779003_at	ROD1_YOR018W_1774507_at	0.371382	5.88139	0.998542	NA	NA
1029	YOX1_YML027W_1775720_at	ROD1_YOR018W_1774507_at	0.331514	11.7628	0.998542	NA	NA
1030	YHP1_YDR451C_1778368_at	ROD1_YOR018W_1774507_at	-0.280877	0	0.998542	NA	NA
1031	INO4_YOL108C_1774516_at	ROD1_YOR018W_1774507_at	-0.513689	20.5849	0.998542	1	NA
1032	PUT3_YKL015W_1770773_at	ROD1_YOR018W_1774507_at	0.363992	0	0.998542	NA	NA
1033	STB1_YNL309W_1771976_at	TOP2_YNL088W_1779900_at	0.5444	20.5849	0.997974	NA	NA
1034	DIG2_YDR480W_1778995_at	TOP2_YNL088W_1779900_at	0.317852	0	0.997974	0	NA
1035	PUT3_YKL015W_1770773_at	TOP2_YNL088W_1779900_at	-0.413112	14.7035	0.997974	NA	NA
1036	RTG2_YGL252C_1769907_at	TOP2_YNL088W_1779900_at	-0.278981	20.5849	0.997974	NA	NA
1037	STB1_YNL309W_1771976_at	TAF2_YCR042C_1770535_at	-0.66589	20.5849	0.995725	0	NA
1038	RTG2_YGL252C_1769907_at	TAF2_YCR042C_1770535_at	0.413465	0	0.995725	0	NA
1039	CDC14_YFR028C_1779003_at	TAF2_YCR042C_1770535_at	-0.527855	0	0.995725	0	NA
1040	MET4_YNL103W_1775713_at	TAF2_YCR042C_1770535_at	0.332332	29.4069	0.995725	0	NA
1041	FKH2_YNL068C_1771926_at	TAF2_YCR042C_1770535_at	0.461743	14.7035	0.995725	0	NA
1042	INO4_YOL108C_1774516_at	TAF2_YCR042C_1770535_at	0.311118	2.94069	0.995725	0	NA
1043	FKH1_YIL131C_1777130_at	CSN9_YDR179C_1777710_at	1.58019	0	0.993453	1	NA
1044	STB1_YNL309W_1771976_at	CSN9_YDR179C_1777710_at	0.579333	0	0.993453	NA	NA
1045	DAL81_YIR023W_1771154_at	CSN9_YDR179C_1777710_at	-0.305358	26.4663	0.993453	NA	NA
1046	CDC14_YFR028C_1779003_at	CSN9_YDR179C_1777710_at	0.497535	17.6442	0.993453	NA	NA
1047	FHL1_YPR104C_1773575_at	CSN9_YDR179C_1777710_at	-0.841587	29.4069	0.993453	NA	NA
1048	RTG2_YGL252C_1769907_at	CSN9_YDR179C_1777710_at	1.69481	14.7035	0.993453	NA	NA
1049	CIN5_YOR028C_1770566_at	CSN9_YDR179C_1777710_at	0.45259	0	0.993453	NA	NA
1050	GCR1_YPL075W_1777579_at	CSN9_YDR179C_1777710_at	0.26016	29.4069	0.993453	NA	NA
1051	DIG2_YDR480W_1778995_at	CSN9_YDR179C_1777710_at	-0.299013	11.7628	0.993453	0	NA
1052	HCM1_YCR065W_1772793_at	PMS1_YNL082W_1773767_at	0.776812	0	0.990802	NA	NA
1053	STB1_YNL309W_1771976_at	PMS1_YNL082W_1773767_at	-0.540226	29.4069	0.990802	NA	NA
1054	GCR1_YPL075W_1777579_at	PMS1_YNL082W_1773767_at	-0.949651	8.82208	0.990802	NA	NA
1055	FKH2_YNL068C_1771926_at	PMS1_YNL082W_1773767_at	0.520064	17.6442	0.990802	NA	1
1056	MCM1_YMR043W_1770949_at	PMS1_YNL082W_1773767_at	-0.294586	11.7628	0.990802	NA	NA
1057	HCM1_YCR065W_1772793_at	YLR046C_YLR046C_1778088_at	-0.511764	0	0.997353	0	NA
1058	CIN5_YOR028C_1770566_at	YLR046C_YLR046C_1778088_at	0.262048	8.82208	0.997353	0	NA
1059	RTG2_YGL252C_1769907_at	YLR046C_YLR046C_1778088_at	-1.75121	0	0.997353	0	NA
1060	FHL1_YPR104C_1773575_at	YLR046C_YLR046C_1778088_at	1.5328	14.7035	0.997353	0	NA
1061	DAL81_YIR023W_1771154_at	YLR046C_YLR046C_1778088_at	-1.10137	17.6442	0.997353	0	NA
1062	GCR1_YPL075W_1777579_at	YLR046C_YLR046C_1778088_at	-1.87757	0	0.997353	0	NA
1063	INO4_YOL108C_1774516_at	YLR046C_YLR046C_1778088_at	-0.839917	14.7035	0.997353	0	NA
1064	MCM1_YMR043W_1770949_at	YLR046C_YLR046C_1778088_at	-0.957365	14.7035	0.997353	0	NA
1065	TEC1_YBR083W_1778960_at	YLR046C_YLR046C_1778088_at	0.486921	0	0.997353	0	NA
1066	MET4_YNL103W_1775713_at	YLR046C_YLR046C_1778088_at	0.779896	20.5849	0.997353	0	NA
1067	MET32_YDR253C_1769750_at	YLR046C_YLR046C_1778088_at	0.366103	20.5849	0.997353	0	NA
1068	YHP1_YDR451C_1778368_at	SED1_YDR077W_1776258_at	-0.43635	0	0.987665	NA	NA
1069	CDC14_YFR028C_1779003_at	SED1_YDR077W_1776258_at	-0.408198	0	0.987665	NA	NA
1070	RTG2_YGL252C_1769907_at	SED1_YDR077W_1776258_at	-0.652439	29.4069	0.987665	NA	NA
1071	FHL1_YPR104C_1773575_at	SED1_YDR077W_1776258_at	0.288648	0	0.987665	1	NA
1072	MET4_YNL103W_1775713_at	SED1_YDR077W_1776258_at	0.281975	29.4069	0.987665	1	NA
1073	YOX1_YML027W_1775720_at	HTA1_YDR225W_1780233_at	0.461323	20.5849	0.992707	NA	NA
1074	MET4_YNL103W_1775713_at	HTA1_YDR225W_1780233_at	-0.340947	5.88139	0.992707	NA	NA
1075	RTG2_YGL252C_1769907_at	HTA1_YDR225W_1780233_at	0.254468	17.6442	0.992707	NA	NA
1076	SWI6_YLR182W_1776552_at	HTA1_YDR225W_1780233_at	-0.319534	0	0.992707	NA	NA
1077	GCR1_YPL075W_1777579_at	YLL066W-B_YLL066W-B_1773363_x_at	-0.356592	29.4069	0.974262	0	NA
1078	TEC1_YBR083W_1778960_at	YLL066W-B_YLL066W-B_1773363_x_at	-0.357844	23.5256	0.974262	0	NA
1079	MET32_YDR253C_1769750_at	YLL066W-B_YLL066W-B_1773363_x_at	0.497344	17.6442	0.974262	0	NA
1080	HCM1_YCR065W_1772793_at	SKG6_YHR149C_1770790_at	1.00359	0	0.99874	1	NA
1081	CIN5_YOR028C_1770566_at	SKG6_YHR149C_1770790_at	-0.869587	0	0.99874	NA	NA
1082	YOX1_YML027W_1775720_at	SKG6_YHR149C_1770790_at	-0.348734	17.6442	0.99874	NA	NA
1083	FKH2_YNL068C_1771926_at	SKG6_YHR149C_1770790_at	0.482542	26.4663	0.99874	NA	NA
1084	INO4_YOL108C_1774516_at	SKG6_YHR149C_1770790_at	0.449643	11.7628	0.99874	NA	NA
1085	STB1_YNL309W_1771976_at	SKG6_YHR149C_1770790_at	0.344738	0	0.99874	NA	NA
1086	YHP1_YDR451C_1778368_at	SIM1_YIL123W_1778486_at	0.371005	0	0.999125	NA	NA
1087	HCM1_YCR065W_1772793_at	SIM1_YIL123W_1778486_at	0.892334	11.7628	0.999125	1	NA
1088	CIN5_YOR028C_1770566_at	SIM1_YIL123W_1778486_at	-0.355135	29.4069	0.999125	1	NA
1089	FKH1_YIL131C_1777130_at	SIM1_YIL123W_1778486_at	0.297281	29.4069	0.999125	NA	NA
1090	STB1_YNL309W_1771976_at	SIM1_YIL123W_1778486_at	-0.747232	29.4069	0.999125	NA	NA
1091	SWI4_YER111C_1770133_at	SIM1_YIL123W_1778486_at	0.588947	29.4069	0.999125	1	NA
1092	NDD1_YOR372C_1776556_at	SIM1_YIL123W_1778486_at	-0.257983	26.4663	0.999125	NA	NA
1093	ACE2_YLR131C_1771312_at	SIM1_YIL123W_1778486_at	0.408419	20.5849	0.999125	NA	NA
1094	HCM1_YCR065W_1772793_at	YHR087W_YHR087W_1770302_at	-2.04987	2.94069	0.997923	NA	NA
1095	STB1_YNL309W_1771976_at	YHR087W_YHR087W_1770302_at	-1.63847	29.4069	0.997923	NA	NA
1096	YOX1_YML027W_1775720_at	YHR087W_YHR087W_1770302_at	1.87789	20.5849	0.997923	1	NA
1097	FKH2_YNL068C_1771926_at	YHR087W_YHR087W_1770302_at	0.384374	0	0.997923	NA	NA
1098	YHP1_YDR451C_1778368_at	YHR087W_YHR087W_1770302_at	-1.66856	2.94069	0.997923	1	NA
1099	INO4_YOL108C_1774516_at	YHR087W_YHR087W_1770302_at	-0.887261	0	0.997923	1	NA
1100	SWI4_YER111C_1770133_at	YHR087W_YHR087W_1770302_at	-0.518587	29.4069	0.997923	1	NA
1101	HCM1_YCR065W_1772793_at	MYO3_YKL129C_1774355_at	-0.282758	0	0.996668	NA	NA
1102	CIN5_YOR028C_1770566_at	MYO3_YKL129C_1774355_at	0.511551	0	0.996668	NA	NA
1103	STB1_YNL309W_1771976_at	MYO3_YKL129C_1774355_at	-1.14177	11.7628	0.996668	NA	NA
1104	CDC14_YFR028C_1779003_at	MYO3_YKL129C_1774355_at	0.70615	29.4069	0.996668	NA	NA
1105	YOX1_YML027W_1775720_at	MYO3_YKL129C_1774355_at	0.33599	5.88139	0.996668	NA	NA
1106	INO4_YOL108C_1774516_at	MYO3_YKL129C_1774355_at	0.579456	0	0.996668	NA	NA
1107	RTG2_YGL252C_1769907_at	MYO3_YKL129C_1774355_at	-2.56703	0	0.996668	NA	NA
1108	GCR1_YPL075W_1777579_at	MYO3_YKL129C_1774355_at	-1.26963	0	0.996668	NA	NA
1109	SWI4_YER111C_1770133_at	MYO3_YKL129C_1774355_at	-0.321619	8.82208	0.996668	NA	NA
1110	PUT3_YKL015W_1770773_at	MYO3_YKL129C_1774355_at	0.456568	14.7035	0.996668	NA	NA
1111	CIN5_YOR028C_1770566_at	PAI3_YMR174C_1777444_at	0.380262	17.6442	0.999135	NA	NA
1112	YHP1_YDR451C_1778368_at	PAI3_YMR174C_1777444_at	-0.922524	0	0.999135	NA	NA
1113	HCM1_YCR065W_1772793_at	PAI3_YMR174C_1777444_at	-0.689865	0	0.999135	NA	NA
1114	FKH1_YIL131C_1777130_at	PAI3_YMR174C_1777444_at	-0.387351	29.4069	0.999135	NA	NA
1115	INO4_YOL108C_1774516_at	PAI3_YMR174C_1777444_at	0.260463	0	0.999135	NA	NA
1116	FKH2_YNL068C_1771926_at	PAI3_YMR174C_1777444_at	0.944433	17.6442	0.999135	1	NA
1117	YOX1_YML027W_1775720_at	PAI3_YMR174C_1777444_at	0.669788	14.7035	0.999135	NA	NA
1118	STB1_YNL309W_1771976_at	PAI3_YMR174C_1777444_at	-0.689828	29.4069	0.999135	NA	NA
1119	TEC1_YBR083W_1778960_at	PAI3_YMR174C_1777444_at	-0.861314	5.88139	0.999135	NA	NA
1120	SWI4_YER111C_1770133_at	PAI3_YMR174C_1777444_at	-0.256693	23.5256	0.999135	NA	NA
1121	RTG2_YGL252C_1769907_at	SPP41_YDR464W_1776413_at	-0.87399	0	0.976228	NA	NA
1122	FHL1_YPR104C_1773575_at	SPP41_YDR464W_1776413_at	0.549441	0	0.976228	NA	NA
1123	INO4_YOL108C_1774516_at	SPP41_YDR464W_1776413_at	0.27763	0	0.976228	1	NA
1124	DAL81_YIR023W_1771154_at	SPP41_YDR464W_1776413_at	0.503576	0	0.976228	NA	NA
1125	INO4_YOL108C_1774516_at	OPY1_YBR129C_1773250_at	0.411796	0	0.979362	NA	NA
1126	MET4_YNL103W_1775713_at	OPY1_YBR129C_1773250_at	0.358136	0	0.979362	NA	NA
1127	CIN5_YOR028C_1770566_at	UBP11_YKR098C_1771410_at	0.642283	0	0.999317	NA	NA
1128	HCM1_YCR065W_1772793_at	UBP11_YKR098C_1771410_at	-0.548578	8.82208	0.999317	NA	NA
1129	FHL1_YPR104C_1773575_at	UBP11_YKR098C_1771410_at	0.710925	29.4069	0.999317	NA	NA
1130	CDC14_YFR028C_1779003_at	UBP11_YKR098C_1771410_at	-1.16195	8.82208	0.999317	NA	NA
1131	FKH2_YNL068C_1771926_at	UBP11_YKR098C_1771410_at	-0.604437	23.5256	0.999317	NA	NA
1132	INO4_YOL108C_1774516_at	UBP11_YKR098C_1771410_at	-0.415449	29.4069	0.999317	NA	NA
1133	STB1_YNL309W_1771976_at	UBP11_YKR098C_1771410_at	0.782193	26.4663	0.999317	NA	NA
1134	MET4_YNL103W_1775713_at	UBP11_YKR098C_1771410_at	-0.778364	2.94069	0.999317	NA	NA
1135	RTG2_YGL252C_1769907_at	UBP11_YKR098C_1771410_at	0.427647	0	0.999317	NA	NA
1136	TEC1_YBR083W_1778960_at	UBP11_YKR098C_1771410_at	0.789784	8.82208	0.999317	NA	NA
1137	MCM1_YMR043W_1770949_at	UBP11_YKR098C_1771410_at	-0.819801	8.82208	0.999317	NA	NA
1138	ADR1_YDR216W_1776183_at	UBP11_YKR098C_1771410_at	0.332902	23.5256	0.999317	NA	NA
1139	ACE2_YLR131C_1771312_at	LOT5_YKL183W_1775002_at	0.41779	5.88139	0.93004	NA	NA
1140	HCM1_YCR065W_1772793_at	SPO16_YHR153C_1777319_at	0.291418	2.94069	0.997088	NA	NA
1141	STB1_YNL309W_1771976_at	SPO16_YHR153C_1777319_at	1.1267	14.7035	0.997088	1	NA
1142	RTG2_YGL252C_1769907_at	SPO16_YHR153C_1777319_at	-0.616689	29.4069	0.997088	NA	NA
1143	FHL1_YPR104C_1773575_at	SPO16_YHR153C_1777319_at	0.663132	8.82208	0.997088	NA	NA
1144	FKH1_YIL131C_1777130_at	SPO16_YHR153C_1777319_at	-0.340483	0	0.997088	NA	NA
1145	CDC14_YFR028C_1779003_at	SPO16_YHR153C_1777319_at	0.580266	14.7035	0.997088	NA	NA
1146	FKH2_YNL068C_1771926_at	SPO16_YHR153C_1777319_at	-0.331583	0	0.997088	NA	NA
1147	PUT3_YKL015W_1770773_at	SPO16_YHR153C_1777319_at	-0.319651	5.88139	0.997088	NA	NA
1148	GCR1_YPL075W_1777579_at	AAD10_YJR155W_1774749_at	-1.7661	2.94069	0.963921	NA	NA
1149	TEC1_YBR083W_1778960_at	AAD10_YJR155W_1774749_at	-0.43407	0	0.963921	NA	NA
1150	INO4_YOL108C_1774516_at	AAD10_YJR155W_1774749_at	-0.850704	0	0.963921	NA	NA
1151	MET4_YNL103W_1775713_at	AAD10_YJR155W_1774749_at	0.523785	14.7035	0.963921	1	NA
1152	FKH2_YNL068C_1771926_at	AAD10_YJR155W_1774749_at	0.278299	29.4069	0.963921	NA	NA
1153	HCM1_YCR065W_1772793_at	GIC2_YDR309C_1774142_at	0.475585	0	0.997179	NA	NA
1154	YOX1_YML027W_1775720_at	GIC2_YDR309C_1774142_at	0.427591	0	0.997179	NA	NA
1155	CIN5_YOR028C_1770566_at	GIC2_YDR309C_1774142_at	-0.407142	8.82208	0.997179	NA	NA
1156	STB1_YNL309W_1771976_at	GIC2_YDR309C_1774142_at	-0.965753	17.6442	0.997179	1	NA
1157	FKH2_YNL068C_1771926_at	GIC2_YDR309C_1774142_at	0.401848	11.7628	0.997179	1	NA
1158	SWI4_YER111C_1770133_at	GIC2_YDR309C_1774142_at	0.30681	0	0.997179	1	NA
1159	MET32_YDR253C_1769750_at	ECM17_YJR137C_1775663_at	0.67118	8.82208	0.929469	1	NA
1160	TEC1_YBR083W_1778960_at	ARG3_YJL088W_1770352_at	0.762374	2.94069	0.998498	NA	NA
1161	CDC14_YFR028C_1779003_at	ARG3_YJL088W_1770352_at	1.41351	14.7035	0.998498	NA	NA
1162	FKH2_YNL068C_1771926_at	ARG3_YJL088W_1770352_at	0.5235	29.4069	0.998498	NA	NA
1163	INO4_YOL108C_1774516_at	ARG3_YJL088W_1770352_at	0.300579	14.7035	0.998498	NA	NA
1164	FHL1_YPR104C_1773575_at	ARG3_YJL088W_1770352_at	-0.312298	0	0.998498	NA	NA
1165	CIN5_YOR028C_1770566_at	ARG3_YJL088W_1770352_at	-0.426682	0	0.998498	NA	NA
1166	MET4_YNL103W_1775713_at	ARG3_YJL088W_1770352_at	-0.930353	0	0.998498	1	NA
1167	YHP1_YDR451C_1778368_at	ARG3_YJL088W_1770352_at	-0.485023	5.88139	0.998498	NA	NA
1168	RFX1_YLR176C_1777211_at	ARG3_YJL088W_1770352_at	0.481307	0	0.998498	NA	NA
1169	NDD1_YOR372C_1776556_at	BTT1_YDR252W_1769932_at	0.403261	0	0.954824	0	NA
1170	HCM1_YCR065W_1772793_at	FRE4_YNR060W_1778265_at	-0.494775	2.94069	0.990289	NA	NA
1171	CIN5_YOR028C_1770566_at	FRE4_YNR060W_1778265_at	-0.855839	29.4069	0.990289	1	NA
1172	FHL1_YPR104C_1773575_at	FRE4_YNR060W_1778265_at	-0.532534	29.4069	0.990289	NA	NA
1173	CDC14_YFR028C_1779003_at	FRE4_YNR060W_1778265_at	-2.9442	29.4069	0.990289	NA	NA
1174	FKH2_YNL068C_1771926_at	FRE4_YNR060W_1778265_at	0.565325	14.7035	0.990289	NA	NA
1175	FKH1_YIL131C_1777130_at	FRE4_YNR060W_1778265_at	-0.714315	17.6442	0.990289	NA	NA
1176	MET4_YNL103W_1775713_at	FRE4_YNR060W_1778265_at	-0.665113	26.4663	0.990289	NA	NA
1177	SWI4_YER111C_1770133_at	FRE4_YNR060W_1778265_at	-0.387808	5.88139	0.990289	NA	NA
1178	YOX1_YML027W_1775720_at	MMP1_YLL061W_1778233_at	0.254204	14.7035	0.989469	NA	NA
1179	HCM1_YCR065W_1772793_at	MMP1_YLL061W_1778233_at	0.368125	14.7035	0.989469	NA	NA
1180	SWI6_YLR182W_1776552_at	MMP1_YLL061W_1778233_at	1.42724	0	0.989469	NA	NA
1181	MET4_YNL103W_1775713_at	MMP1_YLL061W_1778233_at	0.94499	0	0.989469	NA	NA
1182	TEC1_YBR083W_1778960_at	MMP1_YLL061W_1778233_at	0.429946	26.4663	0.989469	NA	NA
1183	DAL81_YIR023W_1771154_at	MMP1_YLL061W_1778233_at	-0.409486	29.4069	0.989469	NA	NA
1184	HCM1_YCR065W_1772793_at	SKN1_YGR143W_1777079_at	0.25959	14.7035	0.992721	NA	NA
1185	SWI4_YER111C_1770133_at	SKN1_YGR143W_1777079_at	-0.501701	17.6442	0.992721	NA	NA
1186	STB1_YNL309W_1771976_at	SKN1_YGR143W_1777079_at	0.755003	17.6442	0.992721	NA	NA
1187	CIN5_YOR028C_1770566_at	SKN1_YGR143W_1777079_at	0.593259	11.7628	0.992721	NA	NA
1188	DIG2_YDR480W_1778995_at	SKN1_YGR143W_1777079_at	-1.3231	5.88139	0.992721	0	NA
1189	CDC14_YFR028C_1779003_at	SKN1_YGR143W_1777079_at	2.70248	20.5849	0.992721	NA	NA
1190	FHL1_YPR104C_1773575_at	SKN1_YGR143W_1777079_at	-0.909607	20.5849	0.992721	NA	NA
1191	TEC1_YBR083W_1778960_at	SKN1_YGR143W_1777079_at	-0.733466	17.6442	0.992721	1	NA
1192	MET4_YNL103W_1775713_at	SKN1_YGR143W_1777079_at	-0.847384	0	0.992721	NA	NA
1193	FKH2_YNL068C_1771926_at	SKN1_YGR143W_1777079_at	-0.492094	8.82208	0.992721	NA	NA
1194	HCM1_YCR065W_1772793_at	YMR144W_YMR144W_1773256_at	0.261045	17.6442	0.996531	NA	NA
1195	YHP1_YDR451C_1778368_at	YMR144W_YMR144W_1773256_at	0.514987	0	0.996531	NA	NA
1196	STB1_YNL309W_1771976_at	YMR144W_YMR144W_1773256_at	0.436553	11.7628	0.996531	NA	NA
1197	RTG2_YGL252C_1769907_at	YMR144W_YMR144W_1773256_at	0.87281	0	0.996531	NA	NA
1198	MET4_YNL103W_1775713_at	YMR144W_YMR144W_1773256_at	0.316017	20.5849	0.996531	NA	NA
1199	STB1_YNL309W_1771976_at	HCM1_YCR065W_1772793_at	1.37307	11.7628	0.997623	NA	NA
1200	YOX1_YML027W_1775720_at	HCM1_YCR065W_1772793_at	0.329105	0	0.997623	NA	1
1201	FHL1_YPR104C_1773575_at	HCM1_YCR065W_1772793_at	-0.542995	29.4069	0.997623	1	1
1202	CDC14_YFR028C_1779003_at	HCM1_YCR065W_1772793_at	0.70858	14.7035	0.997623	NA	NA
1203	FKH2_YNL068C_1771926_at	HCM1_YCR065W_1772793_at	0.258109	2.94069	0.997623	NA	1
1204	SWI4_YER111C_1770133_at	HCM1_YCR065W_1772793_at	-0.390382	17.6442	0.997623	1	1
1205	SWI5_YDR146C_1770349_at	SPS4_YOR313C_1774592_at	0.447804	5.88139	0.961629	NA	NA
1206	MET4_YNL103W_1775713_at	SPS4_YOR313C_1774592_at	0.520248	29.4069	0.961629	NA	NA
1207	SWI6_YLR182W_1776552_at	SPS4_YOR313C_1774592_at	-0.418283	29.4069	0.961629	NA	NA
1208	GCR1_YPL075W_1777579_at	ASK1_YKL052C_1777138_at	-0.272917	29.4069	0.987743	NA	NA
1209	STB1_YNL309W_1771976_at	ASK1_YKL052C_1777138_at	-0.489175	0	0.987743	NA	NA
1210	TEC1_YBR083W_1778960_at	ASK1_YKL052C_1777138_at	-0.473485	0	0.987743	NA	NA
1211	CDC14_YFR028C_1779003_at	ASK1_YKL052C_1777138_at	0.541629	23.5256	0.987743	NA	NA
1212	RFX1_YLR176C_1777211_at	ASK1_YKL052C_1777138_at	0.310776	2.94069	0.987743	NA	NA
1213	DAL81_YIR023W_1771154_at	ASK1_YKL052C_1777138_at	-0.294241	23.5256	0.987743	NA	NA
1214	SWI6_YLR182W_1776552_at	TGL5_YOR081C_1774394_at	0.832315	0	0.96362	NA	NA
1215	NDD1_YOR372C_1776556_at	TGL5_YOR081C_1774394_at	0.514852	0	0.96362	NA	NA
1216	DIG2_YDR480W_1778995_at	TGL5_YOR081C_1774394_at	-0.486004	17.6442	0.96362	0	NA
1217	RTG2_YGL252C_1769907_at	UIP5_YKR044W_1770637_at	-1.62559	0	0.994102	0	NA
1218	FHL1_YPR104C_1773575_at	UIP5_YKR044W_1770637_at	0.654465	11.7628	0.994102	0	NA
1219	CDC14_YFR028C_1779003_at	UIP5_YKR044W_1770637_at	-0.341995	26.4663	0.994102	0	NA
1220	STB1_YNL309W_1771976_at	SLD2_YKL108W_1769665_at	0.501455	0	0.986678	NA	NA
1221	SWI4_YER111C_1770133_at	SLD2_YKL108W_1769665_at	0.26028	2.94069	0.986678	NA	NA
1222	FKH2_YNL068C_1771926_at	YML125C_YML125C_1770098_at	0.272443	0	0.981189	NA	NA
1223	CDC14_YFR028C_1779003_at	YML125C_YML125C_1770098_at	0.894996	0	0.981189	NA	NA
1224	FKH1_YIL131C_1777130_at	YML125C_YML125C_1770098_at	-0.392014	20.5849	0.981189	NA	NA
1225	GCR1_YPL075W_1777579_at	YML125C_YML125C_1770098_at	0.257326	20.5849	0.981189	NA	NA
1226	RTG2_YGL252C_1769907_at	YML125C_YML125C_1770098_at	0.31916	0	0.981189	NA	NA
1227	DAL81_YIR023W_1771154_at	YML125C_YML125C_1770098_at	0.504369	0	0.981189	NA	NA
1228	MET4_YNL103W_1775713_at	YML125C_YML125C_1770098_at	-0.306932	23.5256	0.981189	NA	NA
1229	NDD1_YOR372C_1776556_at	KEX2_YNL238W_1780243_at	0.279333	0	0.90896	NA	NA
1230	YOX1_YML027W_1775720_at	STB1_YNL309W_1771976_at	0.364278	0	0.985918	NA	NA
1231	MET32_YDR253C_1769750_at	STB1_YNL309W_1771976_at	-0.293673	26.4663	0.985918	NA	NA
1232	RTG2_YGL252C_1769907_at	STB1_YNL309W_1771976_at	0.619197	29.4069	0.985918	NA	NA
1233	YOX1_YML027W_1775720_at	PGM1_YKL127W_1777971_at	0.341729	20.5849	0.997023	NA	NA
1234	MET4_YNL103W_1775713_at	PGM1_YKL127W_1777971_at	-0.366721	29.4069	0.997023	NA	NA
1235	CDC14_YFR028C_1779003_at	PGM1_YKL127W_1777971_at	0.489453	20.5849	0.997023	NA	NA
1236	FKH1_YIL131C_1777130_at	PGM1_YKL127W_1777971_at	-0.531303	14.7035	0.997023	NA	NA
1237	FHL1_YPR104C_1773575_at	PGM1_YKL127W_1777971_at	0.358193	20.5849	0.997023	NA	NA
1238	INO4_YOL108C_1774516_at	PGM1_YKL127W_1777971_at	-0.545841	0	0.997023	NA	NA
1239	DIG2_YDR480W_1778995_at	PGM1_YKL127W_1777971_at	0.284561	17.6442	0.997023	0	NA
1240	MCM1_YMR043W_1770949_at	PGM1_YKL127W_1777971_at	0.355604	26.4663	0.997023	NA	1
1241	SWI6_YLR182W_1776552_at	PGM1_YKL127W_1777971_at	-0.307978	2.94069	0.997023	NA	NA
1242	YOX1_YML027W_1775720_at	RFA3_YJL173C_1779841_at	0.303187	11.7628	0.998562	NA	NA
1243	STB1_YNL309W_1771976_at	RFA3_YJL173C_1779841_at	0.2853	20.5849	0.998562	NA	NA
1244	PUT3_YKL015W_1770773_at	RFA3_YJL173C_1779841_at	-0.250614	20.5849	0.998562	NA	NA
1245	ACE2_YLR131C_1771312_at	FIG4_YNL325C_1779411_at	-0.292128	0	0.970137	NA	NA
1246	MET4_YNL103W_1775713_at	FIG4_YNL325C_1779411_at	0.464307	0	0.970137	NA	NA
1247	RTG2_YGL252C_1769907_at	FIG4_YNL325C_1779411_at	-0.376035	17.6442	0.970137	NA	NA
1248	STB1_YNL309W_1771976_at	CSE4_YKL049C_1779081_at	0.431117	26.4663	0.978016	0	NA
1249	DIG2_YDR480W_1778995_at	CSE4_YKL049C_1779081_at	0.250709	0	0.978016	0	NA
1250	SWI6_YLR182W_1776552_at	CSE4_YKL049C_1779081_at	0.554325	2.94069	0.978016	0	NA
1251	MET4_YNL103W_1775713_at	CSE4_YKL049C_1779081_at	0.33048	0	0.978016	0	NA
1252	INO4_YOL108C_1774516_at	YDR034C-A_YDR034C-A_1773197_at	-3.73937	0	0.981362	0	NA
1253	CDC14_YFR028C_1779003_at	YDR034C-A_YDR034C-A_1773197_at	1.44593	29.4069	0.981362	0	NA
1254	FHL1_YPR104C_1773575_at	YDR034C-A_YDR034C-A_1773197_at	1.6366	0	0.981362	0	NA
1255	CIN5_YOR028C_1770566_at	YDR034C-A_YDR034C-A_1773197_at	0.925906	0	0.981362	0	NA
1256	MET4_YNL103W_1775713_at	YDR034C-A_YDR034C-A_1773197_at	-0.686772	26.4663	0.981362	0	NA
1257	FKH1_YIL131C_1777130_at	YDR034C-A_YDR034C-A_1773197_at	-0.984423	17.6442	0.981362	0	NA
1258	RTG2_YGL252C_1769907_at	YDR034C-A_YDR034C-A_1773197_at	0.377324	29.4069	0.981362	0	NA
1259	MCM1_YMR043W_1770949_at	YDR034C-A_YDR034C-A_1773197_at	0.85176	29.4069	0.981362	0	NA
1260	SWI6_YLR182W_1776552_at	YDR034C-A_YDR034C-A_1773197_at	-0.715718	0	0.981362	0	NA
1261	GCR1_YPL075W_1777579_at	YDR034C-A_YDR034C-A_1773197_at	-1.35148	5.88139	0.981362	0	NA
1262	STB1_YNL309W_1771976_at	YDR034C-A_YDR034C-A_1773197_at	-0.841544	11.7628	0.981362	0	NA
1263	DAL81_YIR023W_1771154_at	YDR034C-A_YDR034C-A_1773197_at	1.78607	0	0.981362	0	NA
1264	STB1_YNL309W_1771976_at	GUP2_YPL189W_1770603_at	0.32864	17.6442	0.924235	NA	NA
1265	PUT3_YKL015W_1770773_at	GUP2_YPL189W_1770603_at	-0.344102	11.7628	0.924235	NA	NA
1266	MET32_YDR253C_1769750_at	LCB3_YJL134W_1769799_at	0.578644	14.7035	0.914279	NA	NA
1267	GCR1_YPL075W_1777579_at	LCB3_YJL134W_1769799_at	-0.261783	29.4069	0.914279	NA	NA
1268	HCM1_YCR065W_1772793_at	PNC1_YGL037C_1776948_at	-1.73461	2.94069	0.998129	NA	NA
1269	STB1_YNL309W_1771976_at	PNC1_YGL037C_1776948_at	-2.39337	29.4069	0.998129	NA	NA
1270	YOX1_YML027W_1775720_at	PNC1_YGL037C_1776948_at	1.76115	20.5849	0.998129	NA	NA
1271	FKH1_YIL131C_1777130_at	PNC1_YGL037C_1776948_at	0.398721	29.4069	0.998129	NA	NA
1272	CIN5_YOR028C_1770566_at	PNC1_YGL037C_1776948_at	-0.382505	8.82208	0.998129	NA	NA
1273	FKH2_YNL068C_1771926_at	PNC1_YGL037C_1776948_at	-0.581805	26.4663	0.998129	NA	NA
1274	YHP1_YDR451C_1778368_at	PNC1_YGL037C_1776948_at	-1.45561	8.82208	0.998129	NA	NA
1275	SWI4_YER111C_1770133_at	PNC1_YGL037C_1776948_at	-0.448179	2.94069	0.998129	1	NA
1276	STB1_YNL309W_1771976_at	YRO2_YBR054W_1778053_at	-2.5054	29.4069	0.949213	NA	NA
1277	HCM1_YCR065W_1772793_at	YRO2_YBR054W_1778053_at	0.267636	20.5849	0.949213	NA	NA
1278	DIG2_YDR480W_1778995_at	YRO2_YBR054W_1778053_at	-0.762021	0	0.949213	0	NA
1279	YOX1_YML027W_1775720_at	YRO2_YBR054W_1778053_at	0.318777	23.5256	0.949213	NA	NA
1280	SWI4_YER111C_1770133_at	CWH41_YGL027C_1775263_at	0.299061	17.6442	0.971235	0	NA
1281	DIG2_YDR480W_1778995_at	CWH41_YGL027C_1775263_at	0.277855	0	0.971235	0	NA
1282	HCM1_YCR065W_1772793_at	ZDS2_YML109W_1777910_at	0.576846	2.94069	0.995439	NA	NA
1283	STB1_YNL309W_1771976_at	ZDS2_YML109W_1777910_at	0.620474	29.4069	0.995439	NA	NA
1284	DIG2_YDR480W_1778995_at	ZDS2_YML109W_1777910_at	-0.305909	11.7628	0.995439	0	NA
1285	PUT3_YKL015W_1770773_at	ZDS2_YML109W_1777910_at	-0.361757	8.82208	0.995439	NA	NA
1286	CDC14_YFR028C_1779003_at	YGL185C_YGL185C_1771997_at	-0.887514	0	0.992999	0	NA
1287	FKH2_YNL068C_1771926_at	YGL185C_YGL185C_1771997_at	-0.255488	2.94069	0.992999	0	NA
1288	INO4_YOL108C_1774516_at	YGL185C_YGL185C_1771997_at	0.569645	14.7035	0.992999	0	NA
1289	RTG2_YGL252C_1769907_at	YGL185C_YGL185C_1771997_at	-0.290903	5.88139	0.992999	0	NA
1290	MET4_YNL103W_1775713_at	YGL185C_YGL185C_1771997_at	-0.486222	11.7628	0.992999	0	NA
1291	DAL81_YIR023W_1771154_at	PIL1_YGR086C_1773680_at	-1.8551	0	0.994341	NA	NA
1292	HCM1_YCR065W_1772793_at	PIL1_YGR086C_1773680_at	0.271626	0	0.994341	NA	NA
1293	STB1_YNL309W_1771976_at	PIL1_YGR086C_1773680_at	-0.633839	8.82208	0.994341	NA	NA
1294	PUT3_YKL015W_1770773_at	PIL1_YGR086C_1773680_at	1.21018	0	0.994341	NA	NA
1295	DIG2_YDR480W_1778995_at	PIL1_YGR086C_1773680_at	-0.29315	26.4663	0.994341	0	NA
1296	STB1_YNL309W_1771976_at	YBR139W_YBR139W_1778498_at	-2.9613	8.82208	0.99099	NA	NA
1297	HCM1_YCR065W_1772793_at	YBR139W_YBR139W_1778498_at	-1.49384	2.94069	0.99099	NA	NA
1298	YOX1_YML027W_1775720_at	YBR139W_YBR139W_1778498_at	1.63415	11.7628	0.99099	NA	NA
1299	SWI4_YER111C_1770133_at	YBR139W_YBR139W_1778498_at	0.263162	29.4069	0.99099	NA	NA
1300	FHL1_YPR104C_1773575_at	YBR139W_YBR139W_1778498_at	-1.07727	8.82208	0.99099	NA	NA
1301	FKH2_YNL068C_1771926_at	YBR139W_YBR139W_1778498_at	0.995416	5.88139	0.99099	1	NA
1302	YHP1_YDR451C_1778368_at	YBR139W_YBR139W_1778498_at	-0.513982	11.7628	0.99099	NA	NA
1303	DIG2_YDR480W_1778995_at	YBR139W_YBR139W_1778498_at	-1.30528	8.82208	0.99099	0	NA
1304	ASH1_YKL185W_1772030_at	YIL169C_YIL169C_1776828_at	0.799173	20.5849	0.99574	NA	NA
1305	SWI5_YDR146C_1770349_at	YIL169C_YIL169C_1776828_at	1.0342	29.4069	0.99574	NA	NA
1306	TEC1_YBR083W_1778960_at	YIL169C_YIL169C_1776828_at	-2.02164	11.7628	0.99574	NA	NA
1307	ACE2_YLR131C_1771312_at	YIL169C_YIL169C_1776828_at	-1.06037	29.4069	0.99574	NA	NA
1308	CDC14_YFR028C_1779003_at	YIL169C_YIL169C_1776828_at	1.4192	14.7035	0.99574	NA	NA
1309	INO4_YOL108C_1774516_at	YIL169C_YIL169C_1776828_at	-0.619273	23.5256	0.99574	NA	NA
1310	MET4_YNL103W_1775713_at	YIL169C_YIL169C_1776828_at	0.495784	0	0.99574	NA	NA
1311	FHL1_YPR104C_1773575_at	YIL169C_YIL169C_1776828_at	-0.65119	17.6442	0.99574	NA	NA
1312	NDD1_YOR372C_1776556_at	NUF2_YOL069W_1773267_at	0.681488	26.4663	0.945032	NA	NA
1313	SWI6_YLR182W_1776552_at	NUF2_YOL069W_1773267_at	-0.251163	2.94069	0.945032	NA	NA
1314	YOX1_YML027W_1775720_at	ALG7_YBR243C_1773123_at	0.277284	23.5256	0.988511	NA	NA
1315	RTG2_YGL252C_1769907_at	ALG7_YBR243C_1773123_at	0.316953	0	0.988511	NA	NA
1316	MCM1_YMR043W_1770949_at	ALG7_YBR243C_1773123_at	0.288836	26.4663	0.988511	NA	NA
1317	STB1_YNL309W_1771976_at	YAT1_YAR035W_1778223_at	0.795407	17.6442	0.970505	NA	NA
1318	RTG2_YGL252C_1769907_at	YAT1_YAR035W_1778223_at	0.520779	17.6442	0.970505	NA	NA
1319	DAL81_YIR023W_1771154_at	YAT1_YAR035W_1778223_at	0.99979	8.82208	0.970505	NA	NA
1320	PUT3_YKL015W_1770773_at	YAT1_YAR035W_1778223_at	-0.277032	20.5849	0.970505	NA	NA
1321	SWI6_YLR182W_1776552_at	YAT1_YAR035W_1778223_at	0.418554	0	0.970505	NA	NA
1322	MET4_YNL103W_1775713_at	YAT1_YAR035W_1778223_at	0.252287	0	0.970505	1	NA
1323	CDC14_YFR028C_1779003_at	TOS7_YOL019W_1773056_at	0.788297	29.4069	0.997404	NA	NA
1324	YOX1_YML027W_1775720_at	TOS7_YOL019W_1773056_at	-0.443401	8.82208	0.997404	NA	1
1325	INO4_YOL108C_1774516_at	TOS7_YOL019W_1773056_at	1.79146	5.88139	0.997404	NA	NA
1326	CIN5_YOR028C_1770566_at	TOS7_YOL019W_1773056_at	-0.64995	0	0.997404	NA	NA
1327	HCM1_YCR065W_1772793_at	TOS7_YOL019W_1773056_at	1.3888	2.94069	0.997404	NA	NA
1328	FHL1_YPR104C_1773575_at	TOS7_YOL019W_1773056_at	-2.60094	2.94069	0.997404	NA	NA
1329	FKH2_YNL068C_1771926_at	TOS7_YOL019W_1773056_at	0.476136	14.7035	0.997404	NA	NA
1330	MET4_YNL103W_1775713_at	TOS7_YOL019W_1773056_at	-1.97097	5.88139	0.997404	1	NA
1331	MCM1_YMR043W_1770949_at	TOS7_YOL019W_1773056_at	2.29603	23.5256	0.997404	NA	NA
1332	STB1_YNL309W_1771976_at	TOS7_YOL019W_1773056_at	-0.398313	2.94069	0.997404	NA	NA
1333	SWI6_YLR182W_1776552_at	TOS7_YOL019W_1773056_at	-0.739638	23.5256	0.997404	NA	NA
1334	SWI4_YER111C_1770133_at	TOS7_YOL019W_1773056_at	-0.275753	0	0.997404	1	NA
1335	MET32_YDR253C_1769750_at	YNK1_YKL067W_1772255_at	1.21972	0	0.926652	NA	NA
1336	GCR1_YPL075W_1777579_at	YNK1_YKL067W_1772255_at	-0.253492	17.6442	0.926652	NA	NA
1337	RFX1_YLR176C_1777211_at	YNK1_YKL067W_1772255_at	0.515604	20.5849	0.926652	NA	NA
1338	ASH1_YKL185W_1772030_at	YIL169C_YIL169C_1773061_s_at	1.55517	20.5849	0.993567	NA	NA
1339	SWI5_YDR146C_1770349_at	YIL169C_YIL169C_1773061_s_at	1.77387	11.7628	0.993567	NA	NA
1340	TEC1_YBR083W_1778960_at	YIL169C_YIL169C_1773061_s_at	-3.51004	29.4069	0.993567	NA	NA
1341	ACE2_YLR131C_1771312_at	YIL169C_YIL169C_1773061_s_at	-2.65213	17.6442	0.993567	NA	NA
1342	CDC14_YFR028C_1779003_at	YIL169C_YIL169C_1773061_s_at	1.58514	29.4069	0.993567	NA	NA
1343	INO4_YOL108C_1774516_at	YIL169C_YIL169C_1773061_s_at	-0.896529	14.7035	0.993567	NA	NA
1344	MET4_YNL103W_1775713_at	YIL169C_YIL169C_1773061_s_at	-0.293972	11.7628	0.993567	NA	NA
1345	FHL1_YPR104C_1773575_at	YIL169C_YIL169C_1773061_s_at	-2.40423	23.5256	0.993567	NA	NA
1346	YHP1_YDR451C_1778368_at	YIL169C_YIL169C_1773061_s_at	0.51587	26.4663	0.993567	NA	NA
1347	FKH1_YIL131C_1777130_at	YIL169C_YIL169C_1773061_s_at	-0.491155	11.7628	0.993567	NA	NA
1348	SWI4_YER111C_1770133_at	RKM1_YPL208W_1773093_at	0.297544	14.7035	0.945282	NA	NA
1349	PUT3_YKL015W_1770773_at	RKM1_YPL208W_1773093_at	-0.403259	17.6442	0.945282	NA	NA
1350	CDC14_YFR028C_1779003_at	INO4_YOL108C_1774516_at	-0.49706	0	0.98777	NA	NA
1351	MET4_YNL103W_1775713_at	INO4_YOL108C_1774516_at	0.385303	0	0.98777	1	NA
1352	FHL1_YPR104C_1773575_at	INO4_YOL108C_1774516_at	0.256604	8.82208	0.98777	NA	NA
1353	GCR1_YPL075W_1777579_at	INO4_YOL108C_1774516_at	-0.40608	5.88139	0.98777	NA	NA
1354	RTG2_YGL252C_1769907_at	INO4_YOL108C_1774516_at	0.41556	0	0.98777	NA	NA
1355	HCM1_YCR065W_1772793_at	DOT1_YDR440W_1770112_at	0.407618	0	0.986318	0	NA
1356	RTG2_YGL252C_1769907_at	DOT1_YDR440W_1770112_at	0.513408	29.4069	0.986318	0	NA
1357	DAL81_YIR023W_1771154_at	DOT1_YDR440W_1770112_at	0.290542	29.4069	0.986318	0	NA
1358	HCM1_YCR065W_1772793_at	CDC2_YDL102W_1779349_at	0.291769	0	0.998324	NA	NA
1359	STB1_YNL309W_1771976_at	CDC2_YDL102W_1779349_at	0.514139	0	0.998324	NA	NA
1360	RTG2_YGL252C_1769907_at	CDC2_YDL102W_1779349_at	0.420424	11.7628	0.998324	NA	NA
1361	DAL81_YIR023W_1771154_at	CDC2_YDL102W_1779349_at	0.696685	5.88139	0.998324	NA	NA
1362	PUT3_YKL015W_1770773_at	CDC2_YDL102W_1779349_at	-0.286546	0	0.998324	NA	NA
1363	RFX1_YLR176C_1777211_at	CDC2_YDL102W_1779349_at	-0.253719	14.7035	0.998324	NA	NA
1364	CDC14_YFR028C_1779003_at	PLB3_YOL011W_1769818_at	-0.755753	29.4069	0.996894	NA	NA
1365	TEC1_YBR083W_1778960_at	PLB3_YOL011W_1769818_at	0.332157	17.6442	0.996894	NA	NA
1366	INO4_YOL108C_1774516_at	PLB3_YOL011W_1769818_at	-0.914461	17.6442	0.996894	1	NA
1367	MCM1_YMR043W_1770949_at	PLB3_YOL011W_1769818_at	1.07811	14.7035	0.996894	1	NA
1368	FKH1_YIL131C_1777130_at	PLB3_YOL011W_1769818_at	0.279625	26.4663	0.996894	NA	NA
1369	MET4_YNL103W_1775713_at	PLB3_YOL011W_1769818_at	0.312007	29.4069	0.996894	1	NA
1370	RTG2_YGL252C_1769907_at	PLB3_YOL011W_1769818_at	0.76404	11.7628	0.996894	NA	NA
1371	RFX1_YLR176C_1777211_at	PLB3_YOL011W_1769818_at	-0.315917	29.4069	0.996894	NA	NA
1372	NDD1_YOR372C_1776556_at	CDC11_YJR076C_1779051_at	0.393704	11.7628	0.949794	NA	NA
1373	DIG2_YDR480W_1778995_at	CDC11_YJR076C_1779051_at	0.263595	14.7035	0.949794	0	NA
1374	HCM1_YCR065W_1772793_at	YBL009W_YBL009W_1773826_at	0.611069	11.7628	0.997024	0	NA
1375	YHP1_YDR451C_1778368_at	YBL009W_YBL009W_1773826_at	0.592038	0	0.997024	0	NA
1376	FHL1_YPR104C_1773575_at	YBL009W_YBL009W_1773826_at	-0.528003	0	0.997024	0	NA
1377	CIN5_YOR028C_1770566_at	YBL009W_YBL009W_1773826_at	-0.457281	0	0.997024	0	NA
1378	MET4_YNL103W_1775713_at	YBL009W_YBL009W_1773826_at	0.504986	11.7628	0.997024	0	NA
1379	STB1_YNL309W_1771976_at	YBL009W_YBL009W_1773826_at	-0.381834	23.5256	0.997024	0	NA
1380	HCM1_YCR065W_1772793_at	BNR1_YIL159W_1770442_at	0.291546	0	0.980053	NA	NA
1381	STB1_YNL309W_1771976_at	BNR1_YIL159W_1770442_at	0.283435	0	0.980053	NA	NA
1382	PUT3_YKL015W_1770773_at	BNR1_YIL159W_1770442_at	-0.65137	5.88139	0.980053	NA	NA
1383	YHP1_YDR451C_1778368_at	HTB2_YBL002W_1777846_at	1.09805	0	0.999164	NA	NA
1384	INO4_YOL108C_1774516_at	HTB2_YBL002W_1777846_at	-0.307707	14.7035	0.999164	NA	1
1385	FKH1_YIL131C_1777130_at	HTB2_YBL002W_1777846_at	-0.73628	8.82208	0.999164	NA	NA
1386	CIN5_YOR028C_1770566_at	HTB2_YBL002W_1777846_at	-0.699905	0	0.999164	NA	NA
1387	FKH2_YNL068C_1771926_at	HTB2_YBL002W_1777846_at	0.261199	29.4069	0.999164	NA	1
1388	STB1_YNL309W_1771976_at	HTB2_YBL002W_1777846_at	-0.365307	0	0.999164	NA	NA
1389	GCR1_YPL075W_1777579_at	HTB2_YBL002W_1777846_at	0.595819	29.4069	0.999164	1	NA
1390	DIG2_YDR480W_1778995_at	HTB2_YBL002W_1777846_at	0.309987	14.7035	0.999164	0	NA
1391	CIN5_YOR028C_1770566_at	TCB2_YNL087W_1772594_at	-0.448043	8.82208	0.997459	1	NA
1392	FHL1_YPR104C_1773575_at	TCB2_YNL087W_1772594_at	0.682618	23.5256	0.997459	NA	NA
1393	CDC14_YFR028C_1779003_at	TCB2_YNL087W_1772594_at	-0.85867	29.4069	0.997459	NA	NA
1394	RTG2_YGL252C_1769907_at	TCB2_YNL087W_1772594_at	-0.706409	0	0.997459	NA	NA
1395	INO4_YOL108C_1774516_at	TCB2_YNL087W_1772594_at	0.382875	5.88139	0.997459	NA	NA
1396	DAL81_YIR023W_1771154_at	TCB2_YNL087W_1772594_at	0.43173	17.6442	0.997459	NA	NA
1397	TEC1_YBR083W_1778960_at	TCB2_YNL087W_1772594_at	0.388151	2.94069	0.997459	1	NA
1398	SWI6_YLR182W_1776552_at	TCB2_YNL087W_1772594_at	0.353901	0	0.997459	NA	NA
1399	HCM1_YCR065W_1772793_at	MDG1_YNL173C_1777133_at	0.433782	0	0.969743	NA	NA
1400	STB1_YNL309W_1771976_at	MDG1_YNL173C_1777133_at	0.658323	29.4069	0.969743	NA	NA
1401	FHL1_YPR104C_1773575_at	MDG1_YNL173C_1777133_at	-0.467001	29.4069	0.969743	NA	NA
1402	PUT3_YKL015W_1770773_at	MDG1_YNL173C_1777133_at	3.82148	8.82208	0.969743	NA	NA
1403	FKH2_YNL068C_1771926_at	MDG1_YNL173C_1777133_at	-2.38534	2.94069	0.969743	1	NA
1404	CIN5_YOR028C_1770566_at	MDG1_YNL173C_1777133_at	-0.530589	29.4069	0.969743	NA	NA
1405	FKH1_YIL131C_1777130_at	MDG1_YNL173C_1777133_at	0.43892	29.4069	0.969743	NA	NA
1406	CIN5_YOR028C_1770566_at	PET54_YGR222W_1774886_at	0.584064	2.94069	0.99491	NA	NA
1407	FHL1_YPR104C_1773575_at	PET54_YGR222W_1774886_at	-0.518294	5.88139	0.99491	NA	NA
1408	RTG2_YGL252C_1769907_at	PET54_YGR222W_1774886_at	-0.685698	29.4069	0.99491	NA	NA
1409	CDC14_YFR028C_1779003_at	PET54_YGR222W_1774886_at	0.299752	2.94069	0.99491	NA	NA
1410	INO4_YOL108C_1774516_at	PET54_YGR222W_1774886_at	-0.339064	20.5849	0.99491	NA	NA
1411	FKH1_YIL131C_1777130_at	PET54_YGR222W_1774886_at	-0.259607	14.7035	0.99491	NA	NA
1412	DAL81_YIR023W_1771154_at	PET54_YGR222W_1774886_at	-0.267339	23.5256	0.99491	NA	NA
1413	STB1_YNL309W_1771976_at	RIF1_YBR275C_1771064_at	0.739502	11.7628	0.977242	NA	NA
1414	RTG2_YGL252C_1769907_at	RIF1_YBR275C_1771064_at	-0.265191	11.7628	0.977242	NA	NA
1415	PUT3_YKL015W_1770773_at	RIF1_YBR275C_1771064_at	-0.274416	0	0.977242	NA	NA
1416	HCM1_YCR065W_1772793_at	YCS4_YLR272C_1779459_at	0.292076	5.88139	0.996935	NA	NA
1417	RTG2_YGL252C_1769907_at	YCS4_YLR272C_1779459_at	-1.09915	20.5849	0.996935	NA	NA
1418	STB1_YNL309W_1771976_at	YCS4_YLR272C_1779459_at	0.951903	14.7035	0.996935	NA	NA
1419	YOX1_YML027W_1775720_at	YCS4_YLR272C_1779459_at	-0.250896	11.7628	0.996935	NA	NA
1420	DAL81_YIR023W_1771154_at	YCS4_YLR272C_1779459_at	0.300171	20.5849	0.996935	NA	NA
1421	FKH1_YIL131C_1777130_at	SIR4_YDR227W_1771655_at	0.450195	0	0.993453	NA	NA
1422	CDC14_YFR028C_1779003_at	SIR4_YDR227W_1771655_at	-0.294237	0	0.993453	NA	1
1423	DAL81_YIR023W_1771154_at	SIR4_YDR227W_1771655_at	0.366728	0	0.993453	NA	NA
1424	RTG2_YGL252C_1769907_at	SIR4_YDR227W_1771655_at	0.44607	8.82208	0.993453	NA	NA
1425	MET4_YNL103W_1775713_at	PEX27_YOR193W_1773935_at	0.796458	0	0.927343	NA	NA
1426	RTG2_YGL252C_1769907_at	PEX27_YOR193W_1773935_at	-0.470441	26.4663	0.927343	NA	NA
1427	CIN5_YOR028C_1770566_at	TPS2_YDR074W_1776531_at	0.708506	2.94069	0.998507	NA	NA
1428	HCM1_YCR065W_1772793_at	TPS2_YDR074W_1776531_at	-0.656434	0	0.998507	NA	NA
1429	FKH2_YNL068C_1771926_at	TPS2_YDR074W_1776531_at	-1.53677	14.7035	0.998507	NA	NA
1430	FKH1_YIL131C_1777130_at	TPS2_YDR074W_1776531_at	-0.288839	23.5256	0.998507	NA	NA
1431	YOX1_YML027W_1775720_at	TPS2_YDR074W_1776531_at	0.344104	14.7035	0.998507	NA	NA
1432	STB1_YNL309W_1771976_at	TPS2_YDR074W_1776531_at	-0.885196	11.7628	0.998507	NA	NA
1433	YHP1_YDR451C_1778368_at	TPS2_YDR074W_1776531_at	0.616485	23.5256	0.998507	NA	NA
1434	HCM1_YCR065W_1772793_at	SUR2_YDR297W_1771591_at	-0.258272	2.94069	0.998212	NA	NA
1435	YOX1_YML027W_1775720_at	SUR2_YDR297W_1771591_at	0.503037	14.7035	0.998212	NA	NA
1436	CIN5_YOR028C_1770566_at	SUR2_YDR297W_1771591_at	-0.357902	2.94069	0.998212	NA	NA
1437	CDC14_YFR028C_1779003_at	SUR2_YDR297W_1771591_at	-0.443697	2.94069	0.998212	NA	NA
1438	FHL1_YPR104C_1773575_at	SUR2_YDR297W_1771591_at	0.294746	0	0.998212	NA	NA
1439	INO4_YOL108C_1774516_at	SUR2_YDR297W_1771591_at	-0.279801	26.4663	0.998212	1	NA
1440	FKH1_YIL131C_1777130_at	SUR2_YDR297W_1771591_at	0.48746	17.6442	0.998212	NA	NA
1441	STB1_YNL309W_1771976_at	SUR2_YDR297W_1771591_at	0.381934	8.82208	0.998212	NA	NA
1442	NDD1_YOR372C_1776556_at	SUR2_YDR297W_1771591_at	-0.614965	14.7035	0.998212	NA	NA
1443	HCM1_YCR065W_1772793_at	NCE102_YPR149W_1779972_at	-0.311015	0	0.994448	NA	NA
1444	STB1_YNL309W_1771976_at	NCE102_YPR149W_1779972_at	-0.385194	2.94069	0.994448	NA	NA
1445	PUT3_YKL015W_1770773_at	NCE102_YPR149W_1779972_at	-0.320285	29.4069	0.994448	NA	NA
1446	FHL1_YPR104C_1773575_at	WSC3_YOL105C_1769681_at	0.287903	17.6442	0.985921	NA	NA
1447	CDC14_YFR028C_1779003_at	WSC3_YOL105C_1769681_at	0.252443	8.82208	0.985921	NA	NA
1448	DAL81_YIR023W_1771154_at	WSC3_YOL105C_1769681_at	0.536812	5.88139	0.985921	NA	NA
1449	YOX1_YML027W_1775720_at	RNH201_YNL072W_1775076_at	0.274951	2.94069	0.996871	0	NA
1450	HCM1_YCR065W_1772793_at	RNH201_YNL072W_1775076_at	0.288259	8.82208	0.996871	0	NA
1451	STB1_YNL309W_1771976_at	RNH201_YNL072W_1775076_at	0.294638	8.82208	0.996871	0	NA
1452	CIN5_YOR028C_1770566_at	AUR1_YKL004W_1773328_at	-0.627391	0	0.998608	NA	NA
1453	CDC14_YFR028C_1779003_at	AUR1_YKL004W_1773328_at	0.626184	2.94069	0.998608	NA	NA
1454	GCR1_YPL075W_1777579_at	AUR1_YKL004W_1773328_at	0.50617	17.6442	0.998608	NA	NA
1455	DAL81_YIR023W_1771154_at	AUR1_YKL004W_1773328_at	0.544657	23.5256	0.998608	NA	NA
1456	MET4_YNL103W_1775713_at	AUR1_YKL004W_1773328_at	0.336543	17.6442	0.998608	NA	NA
1457	MCM1_YMR043W_1770949_at	AUR1_YKL004W_1773328_at	-0.461087	5.88139	0.998608	NA	NA
1458	RFX1_YLR176C_1777211_at	AUR1_YKL004W_1773328_at	0.350372	0	0.998608	NA	NA
1459	STB1_YNL309W_1771976_at	ALD6_YPL061W_1778325_at	-1.03054	14.7035	0.992794	NA	NA
1460	RTG2_YGL252C_1769907_at	ALD6_YPL061W_1778325_at	-0.715001	0	0.992794	NA	NA
1461	DAL81_YIR023W_1771154_at	ALD6_YPL061W_1778325_at	-1.27264	0	0.992794	NA	NA
1462	PUT3_YKL015W_1770773_at	ALD6_YPL061W_1778325_at	-0.315598	26.4663	0.992794	NA	NA
1463	CIN5_YOR028C_1770566_at	VHS2_YIL135C_1773628_at	0.276214	0	0.935433	NA	NA
1464	DAL81_YIR023W_1771154_at	VHS2_YIL135C_1773628_at	-0.822807	0	0.935433	NA	NA
1465	RTG2_YGL252C_1769907_at	VHS2_YIL135C_1773628_at	-0.66799	17.6442	0.935433	NA	NA
1466	RFX1_YLR176C_1777211_at	VHS2_YIL135C_1773628_at	0.267668	17.6442	0.935433	NA	NA
1467	YOX1_YML027W_1775720_at	PMT5_YDL093W_1772475_at	0.458796	11.7628	0.992849	0	NA
1468	DAL81_YIR023W_1771154_at	PMT5_YDL093W_1772475_at	-0.719511	23.5256	0.992849	0	NA
1469	MCM1_YMR043W_1770949_at	PMT5_YDL093W_1772475_at	0.436274	2.94069	0.992849	0	NA
1470	DIG2_YDR480W_1778995_at	HTB1_YDR224C_1771292_at	0.823347	8.82208	0.945707	0	NA
1471	HCM1_YCR065W_1772793_at	SHO1_YER118C_1777369_at	0.272251	2.94069	0.988254	NA	NA
1472	RTG2_YGL252C_1769907_at	SHO1_YER118C_1777369_at	-0.781187	0	0.988254	NA	NA
1473	STB1_YNL309W_1771976_at	SHO1_YER118C_1777369_at	0.32217	11.7628	0.988254	NA	NA
1474	YOX1_YML027W_1775720_at	NUD1_YOR373W_1775302_at	0.278731	14.7035	0.991623	NA	NA
1475	STB1_YNL309W_1771976_at	NUD1_YOR373W_1775302_at	0.613326	29.4069	0.991623	NA	NA
1476	SWI6_YLR182W_1776552_at	NUD1_YOR373W_1775302_at	-0.665354	0	0.991623	NA	NA
1477	MCM1_YMR043W_1770949_at	NUD1_YOR373W_1775302_at	0.270562	26.4663	0.991623	NA	NA
1478	YOX1_YML027W_1775720_at	TUB4_YLR212C_1769903_at	0.282133	0	0.996966	NA	NA
1479	HCM1_YCR065W_1772793_at	TUB4_YLR212C_1769903_at	0.254618	0	0.996966	NA	NA
1480	RTG2_YGL252C_1769907_at	TUB4_YLR212C_1769903_at	-0.255864	2.94069	0.996966	NA	NA
1481	YOX1_YML027W_1775720_at	MCD4_YKL165C_1771206_at	0.380164	8.82208	0.994165	NA	NA
1482	RTG2_YGL252C_1769907_at	MCD4_YKL165C_1771206_at	-0.752562	5.88139	0.994165	NA	NA
1483	FHL1_YPR104C_1773575_at	MCD4_YKL165C_1771206_at	-0.511155	0	0.994165	NA	NA
1484	MCM1_YMR043W_1770949_at	MCD4_YKL165C_1771206_at	0.329481	0	0.994165	NA	NA
1485	HCM1_YCR065W_1772793_at	RNH202_YDR279W_1778400_at	0.82651	0	0.997578	NA	NA
1486	STB1_YNL309W_1771976_at	RNH202_YDR279W_1778400_at	0.301772	0	0.997578	NA	NA
1487	RTG2_YGL252C_1769907_at	RNH202_YDR279W_1778400_at	-0.332624	8.82208	0.997578	NA	NA
1488	FHL1_YPR104C_1773575_at	RNH202_YDR279W_1778400_at	0.700832	8.82208	0.997578	NA	NA
1489	CDC14_YFR028C_1779003_at	RNH202_YDR279W_1778400_at	-1.85347	8.82208	0.997578	NA	NA
1490	FKH2_YNL068C_1771926_at	RNH202_YDR279W_1778400_at	0.669208	20.5849	0.997578	NA	NA
1491	GCR1_YPL075W_1777579_at	RNH202_YDR279W_1778400_at	0.469951	0	0.997578	NA	NA
1492	INO4_YOL108C_1774516_at	RNH202_YDR279W_1778400_at	0.899398	17.6442	0.997578	1	NA
1493	PUT3_YKL015W_1770773_at	RNH202_YDR279W_1778400_at	0.746771	17.6442	0.997578	NA	NA
1494	RFX1_YLR176C_1777211_at	RNH202_YDR279W_1778400_at	0.306604	2.94069	0.997578	NA	NA
1495	MCM1_YMR043W_1770949_at	RNH202_YDR279W_1778400_at	0.490379	0	0.997578	NA	NA
1496	YOX1_YML027W_1775720_at	HTA2_YBL003C_1777647_s_at	0.476558	20.5849	0.998266	NA	NA
1497	MET4_YNL103W_1775713_at	HTA2_YBL003C_1777647_s_at	-0.490977	2.94069	0.998266	NA	NA
1498	DIG2_YDR480W_1778995_at	HTA2_YBL003C_1777647_s_at	-0.453427	2.94069	0.998266	0	NA
1499	CIN5_YOR028C_1770566_at	YOR131C_YOR131C_1776139_at	0.416089	0	0.974603	NA	NA
1500	RTG2_YGL252C_1769907_at	YOR131C_YOR131C_1776139_at	-0.761214	0	0.974603	NA	NA
1501	DAL81_YIR023W_1771154_at	YOR131C_YOR131C_1776139_at	-0.483093	0	0.974603	NA	NA
1502	CDC14_YFR028C_1779003_at	YJL213W_YJL213W_1775215_at	-0.859967	8.82208	0.998683	NA	NA
1503	FKH2_YNL068C_1771926_at	YJL213W_YJL213W_1775215_at	-0.741915	11.7628	0.998683	NA	NA
1504	INO4_YOL108C_1774516_at	YJL213W_YJL213W_1775215_at	0.539196	29.4069	0.998683	NA	NA
1505	FHL1_YPR104C_1773575_at	YJL213W_YJL213W_1775215_at	-1.24045	29.4069	0.998683	NA	NA
1506	FKH1_YIL131C_1777130_at	YJL213W_YJL213W_1775215_at	0.303719	17.6442	0.998683	NA	NA
1507	MET4_YNL103W_1775713_at	YJL213W_YJL213W_1775215_at	-0.52361	26.4663	0.998683	1	NA
1508	RTG2_YGL252C_1769907_at	YJL213W_YJL213W_1775215_at	-0.407759	29.4069	0.998683	NA	NA
1509	RTG2_YGL252C_1769907_at	ANP1_YEL036C_1770281_at	-0.865148	14.7035	0.966618	NA	NA
1510	MET4_YNL103W_1775713_at	ANP1_YEL036C_1770281_at	-0.391211	2.94069	0.966618	NA	NA
1511	FHL1_YPR104C_1773575_at	ANP1_YEL036C_1770281_at	-0.260026	8.82208	0.966618	1	NA
1512	INO4_YOL108C_1774516_at	UBX6_YJL048C_1772371_at	0.277286	14.7035	0.997714	1	NA
1513	CIN5_YOR028C_1770566_at	UBX6_YJL048C_1772371_at	0.818231	20.5849	0.997714	NA	NA
1514	FKH1_YIL131C_1777130_at	UBX6_YJL048C_1772371_at	0.980204	0	0.997714	NA	NA
1515	YHP1_YDR451C_1778368_at	UBX6_YJL048C_1772371_at	-0.298489	8.82208	0.997714	NA	NA
1516	FKH2_YNL068C_1771926_at	UBX6_YJL048C_1772371_at	-0.994537	5.88139	0.997714	NA	NA
1517	HCM1_YCR065W_1772793_at	UBX6_YJL048C_1772371_at	-0.604461	5.88139	0.997714	NA	NA
1518	NDD1_YOR372C_1776556_at	UBX6_YJL048C_1772371_at	-0.28653	26.4663	0.997714	NA	NA
1519	YOX1_YML027W_1775720_at	HHF1_YBR009C_1778426_s_at	0.516176	20.5849	0.99606	NA	NA
1520	YHP1_YDR451C_1778368_at	HHF1_YBR009C_1778426_s_at	0.351396	14.7035	0.99606	NA	NA
1521	STB1_YNL309W_1771976_at	HHF1_YBR009C_1778426_s_at	-0.347831	29.4069	0.99606	NA	NA
1522	SWI6_YLR182W_1776552_at	HHF1_YBR009C_1778426_s_at	-0.315255	29.4069	0.99606	NA	NA
1523	PUT3_YKL015W_1770773_at	HHF1_YBR009C_1778426_s_at	0.383842	26.4663	0.99606	NA	NA
1524	YHP1_YDR451C_1778368_at	ERG8_YMR220W_1769587_at	-0.305614	11.7628	0.975196	0	NA
1525	STB1_YNL309W_1771976_at	STV1_YMR054W_1778743_at	-0.516259	0	0.990203	0	NA
1526	GCR1_YPL075W_1777579_at	STV1_YMR054W_1778743_at	-0.356077	8.82208	0.990203	0	NA
1527	INO4_YOL108C_1774516_at	STV1_YMR054W_1778743_at	-0.550379	5.88139	0.990203	0	NA
1528	MET32_YDR253C_1769750_at	STV1_YMR054W_1778743_at	0.392957	2.94069	0.990203	0	NA
1529	CDC14_YFR028C_1779003_at	STV1_YMR054W_1778743_at	-0.790184	0	0.990203	0	NA
1530	FHL1_YPR104C_1773575_at	STV1_YMR054W_1778743_at	0.27525	14.7035	0.990203	0	NA
1531	HCM1_YCR065W_1772793_at	PSY2_YNL201C_1774576_at	0.397595	0	0.980685	NA	NA
1532	STB1_YNL309W_1771976_at	PSY2_YNL201C_1774576_at	-0.252879	17.6442	0.980685	NA	NA
1533	GCR1_YPL075W_1777579_at	PSY2_YNL201C_1774576_at	0.3516	17.6442	0.980685	NA	NA
1534	PUT3_YKL015W_1770773_at	GPD1_YDL022W_1775666_at	2.41572	0	0.908262	NA	NA
1535	STB1_YNL309W_1771976_at	GPD1_YDL022W_1775666_at	-0.254705	11.7628	0.908262	NA	NA
1536	HCM1_YCR065W_1772793_at	ARO10_YDR380W_1771529_at	-2.63635	8.82208	0.988275	NA	NA
1537	FKH2_YNL068C_1771926_at	ARO10_YDR380W_1771529_at	-2.97313	23.5256	0.988275	NA	NA
1538	FKH1_YIL131C_1777130_at	ARO10_YDR380W_1771529_at	-0.724811	29.4069	0.988275	NA	NA
1539	CIN5_YOR028C_1770566_at	ARO10_YDR380W_1771529_at	-1.3882	14.7035	0.988275	NA	NA
1540	YOX1_YML027W_1775720_at	ARO10_YDR380W_1771529_at	0.718745	14.7035	0.988275	NA	NA
1541	YHP1_YDR451C_1778368_at	ARO10_YDR380W_1771529_at	0.995319	29.4069	0.988275	NA	NA
1542	FKH1_YIL131C_1777130_at	MFA1_YDR461W_1776218_at	-0.542478	29.4069	0.995144	NA	NA
1543	CDC14_YFR028C_1779003_at	MFA1_YDR461W_1776218_at	-2.54797	5.88139	0.995144	NA	NA
1544	YHP1_YDR451C_1778368_at	MFA1_YDR461W_1776218_at	-1.08377	0	0.995144	1	NA
1545	FKH2_YNL068C_1771926_at	MFA1_YDR461W_1776218_at	0.326457	26.4663	0.995144	NA	NA
1546	INO4_YOL108C_1774516_at	MFA1_YDR461W_1776218_at	-0.585834	26.4663	0.995144	1	NA
1547	FHL1_YPR104C_1773575_at	MFA1_YDR461W_1776218_at	0.956684	29.4069	0.995144	NA	NA
1548	MET4_YNL103W_1775713_at	MFA1_YDR461W_1776218_at	-1.19774	0	0.995144	NA	NA
1549	GCR1_YPL075W_1777579_at	MFA1_YDR461W_1776218_at	1.4269	8.82208	0.995144	NA	NA
1550	ASH1_YKL185W_1772030_at	MFA1_YDR461W_1776218_at	-0.411738	0	0.995144	NA	NA
1551	DAL81_YIR023W_1771154_at	MFA1_YDR461W_1776218_at	-1.52127	0	0.995144	NA	NA
1552	HCM1_YCR065W_1772793_at	MFA1_YDR461W_1776218_at	0.294649	14.7035	0.995144	NA	NA
1553	RTG2_YGL252C_1769907_at	MFA1_YDR461W_1776218_at	-0.946932	23.5256	0.995144	NA	NA
1554	DIG2_YDR480W_1778995_at	MFA1_YDR461W_1776218_at	0.572581	0	0.995144	0	NA
1555	CIN5_YOR028C_1770566_at	ALG3_YBL082C_1772654_at	-0.2595	0	0.986366	NA	NA
1556	FHL1_YPR104C_1773575_at	ALG3_YBL082C_1772654_at	0.337365	0	0.986366	NA	NA
1557	RTG2_YGL252C_1769907_at	ALG3_YBL082C_1772654_at	-0.34286	8.82208	0.986366	NA	NA
1558	SWI5_YDR146C_1770349_at	YER158C_YER158C_1779403_at	-0.68325	2.94069	0.984134	NA	NA
1559	CDC14_YFR028C_1779003_at	YER158C_YER158C_1779403_at	-0.396781	11.7628	0.984134	NA	1
1560	FKH1_YIL131C_1777130_at	YER158C_YER158C_1779403_at	0.951829	17.6442	0.984134	NA	NA
1561	FHL1_YPR104C_1773575_at	YER158C_YER158C_1779403_at	-0.333049	8.82208	0.984134	NA	NA
1562	RTG2_YGL252C_1769907_at	YER158C_YER158C_1779403_at	0.581606	14.7035	0.984134	NA	NA
1563	HCM1_YCR065W_1772793_at	GLK1_YCL040W_1779150_at	-1.72051	0	0.991635	NA	NA
1564	YOX1_YML027W_1775720_at	GLK1_YCL040W_1779150_at	1.41055	14.7035	0.991635	NA	NA
1565	CIN5_YOR028C_1770566_at	GLK1_YCL040W_1779150_at	0.685373	29.4069	0.991635	NA	NA
1566	STB1_YNL309W_1771976_at	GLK1_YCL040W_1779150_at	-2.17513	29.4069	0.991635	NA	NA
1567	INO4_YOL108C_1774516_at	GLK1_YCL040W_1779150_at	-0.380388	23.5256	0.991635	NA	NA
1568	SWI4_YER111C_1770133_at	GLK1_YCL040W_1779150_at	-0.407335	5.88139	0.991635	NA	NA
1569	HCM1_YCR065W_1772793_at	YBR056W_YBR056W_1771022_at	-0.417567	2.94069	0.997196	NA	NA
1570	FKH1_YIL131C_1777130_at	YBR056W_YBR056W_1771022_at	-0.93459	14.7035	0.997196	NA	NA
1571	FKH2_YNL068C_1771926_at	YBR056W_YBR056W_1771022_at	-0.499669	26.4663	0.997196	NA	NA
1572	YOX1_YML027W_1775720_at	YBR056W_YBR056W_1771022_at	0.941587	29.4069	0.997196	1	NA
1573	YHP1_YDR451C_1778368_at	YBR056W_YBR056W_1771022_at	-1.02134	0	0.997196	NA	NA
1574	CIN5_YOR028C_1770566_at	YBR056W_YBR056W_1771022_at	-0.280711	29.4069	0.997196	NA	NA
1575	STB1_YNL309W_1771976_at	YBR056W_YBR056W_1771022_at	-1.72509	20.5849	0.997196	NA	NA
1576	STB1_YNL309W_1771976_at	SCC2_YDR180W_1777660_at	0.89997	0	0.990092	NA	NA
1577	RTG2_YGL252C_1769907_at	SCC2_YDR180W_1777660_at	-0.343389	17.6442	0.990092	NA	NA
1578	STB1_YNL309W_1771976_at	MAE1_YKL029C_1776811_at	1.62933	17.6442	0.98953	NA	NA
1579	PUT3_YKL015W_1770773_at	MAE1_YKL029C_1776811_at	-1.17485	11.7628	0.98953	NA	NA
1580	SWI4_YER111C_1770133_at	MAE1_YKL029C_1776811_at	-0.267463	14.7035	0.98953	1	NA
1581	RTG2_YGL252C_1769907_at	MAE1_YKL029C_1776811_at	1.91585	0	0.98953	NA	NA
1582	DAL81_YIR023W_1771154_at	MAE1_YKL029C_1776811_at	0.353741	14.7035	0.98953	NA	NA
1583	SWI6_YLR182W_1776552_at	MAE1_YKL029C_1776811_at	-1.01058	0	0.98953	NA	NA
1584	FKH1_YIL131C_1777130_at	MAE1_YKL029C_1776811_at	0.360463	5.88139	0.98953	NA	NA
1585	FKH1_YIL131C_1777130_at	YOR246C_YOR246C_1771302_at	0.395892	0	0.991549	NA	NA
1586	CDC14_YFR028C_1779003_at	YOR246C_YOR246C_1771302_at	0.253829	2.94069	0.991549	NA	NA
1587	FHL1_YPR104C_1773575_at	YOR246C_YOR246C_1771302_at	-0.54775	11.7628	0.991549	NA	NA
1588	RFX1_YLR176C_1777211_at	YOR246C_YOR246C_1771302_at	-0.330243	17.6442	0.991549	NA	NA
1589	HCM1_YCR065W_1772793_at	ECM29_YHL030W_1770917_at	-0.746482	0	0.998404	NA	NA
1590	STB1_YNL309W_1771976_at	ECM29_YHL030W_1770917_at	-1.50228	29.4069	0.998404	NA	NA
1591	YOX1_YML027W_1775720_at	ECM29_YHL030W_1770917_at	1.11971	23.5256	0.998404	NA	NA
1592	FHL1_YPR104C_1773575_at	ECM29_YHL030W_1770917_at	0.834524	29.4069	0.998404	NA	NA
1593	CDC14_YFR028C_1779003_at	ECM29_YHL030W_1770917_at	-2.1076	5.88139	0.998404	NA	NA
1594	YHP1_YDR451C_1778368_at	ECM29_YHL030W_1770917_at	-0.40031	11.7628	0.998404	NA	NA
1595	CIN5_YOR028C_1770566_at	ECM29_YHL030W_1770917_at	-0.250966	11.7628	0.998404	NA	NA
1596	SWI4_YER111C_1770133_at	ECM29_YHL030W_1770917_at	-0.791482	2.94069	0.998404	NA	NA
1597	INO4_YOL108C_1774516_at	ECM29_YHL030W_1770917_at	-0.721461	5.88139	0.998404	NA	NA
1598	DIG2_YDR480W_1778995_at	ECM29_YHL030W_1770917_at	-1.19315	23.5256	0.998404	0	NA
1599	MET4_YNL103W_1775713_at	ECM29_YHL030W_1770917_at	0.365292	2.94069	0.998404	1	NA
1600	STB1_YNL309W_1771976_at	SLD5_YDR489W_1770683_at	0.471766	5.88139	0.995259	NA	NA
1601	PUT3_YKL015W_1770773_at	SLD5_YDR489W_1770683_at	-0.541986	8.82208	0.995259	NA	NA
1602	HCM1_YCR065W_1772793_at	YBR053C_YBR053C_1770656_at	-0.743704	5.88139	0.998704	NA	NA
1603	FKH1_YIL131C_1777130_at	YBR053C_YBR053C_1770656_at	-1.03515	17.6442	0.998704	NA	NA
1604	YHP1_YDR451C_1778368_at	YBR053C_YBR053C_1770656_at	0.88508	26.4663	0.998704	NA	NA
1605	FKH2_YNL068C_1771926_at	YBR053C_YBR053C_1770656_at	-1.34767	20.5849	0.998704	NA	NA
1606	STB1_YNL309W_1771976_at	YBR053C_YBR053C_1770656_at	-1.1689	17.6442	0.998704	NA	NA
1607	CIN5_YOR028C_1770566_at	YBR053C_YBR053C_1770656_at	-0.3794	14.7035	0.998704	1	NA
1608	INO4_YOL108C_1774516_at	YBR053C_YBR053C_1770656_at	-0.558587	11.7628	0.998704	NA	NA
1609	SWI4_YER111C_1770133_at	YBR053C_YBR053C_1770656_at	0.257442	17.6442	0.998704	NA	NA
1610	STB1_YNL309W_1771976_at	BCK2_YER167W_1769823_at	-0.262292	29.4069	0.939834	NA	1
1611	RTG2_YGL252C_1769907_at	YCR099C_YCR099C_1772983_at	0.829132	2.94069	0.953325	NA	NA
1612	HCM1_YCR065W_1772793_at	YBL095W_YBL095W_1770134_at	-0.355643	0	0.985711	0	NA
1613	STB1_YNL309W_1771976_at	YBL095W_YBL095W_1770134_at	0.256958	20.5849	0.985711	0	NA
1614	MET32_YDR253C_1769750_at	YBL095W_YBL095W_1770134_at	0.440579	2.94069	0.985711	0	NA
1615	DAL81_YIR023W_1771154_at	YBL095W_YBL095W_1770134_at	0.260125	20.5849	0.985711	0	NA
1616	CDC14_YFR028C_1779003_at	MNT2_YGL257C_1772416_at	0.520227	0	0.990945	NA	NA
1617	INO4_YOL108C_1774516_at	MNT2_YGL257C_1772416_at	-0.425684	0	0.990945	NA	NA
1618	DAL81_YIR023W_1771154_at	MNT2_YGL257C_1772416_at	0.645965	0	0.990945	NA	NA
1619	RTG2_YGL252C_1769907_at	MNT2_YGL257C_1772416_at	0.417817	8.82208	0.990945	NA	NA
1620	SWI4_YER111C_1770133_at	DIG2_YDR480W_1778995_at	0.296187	20.5849	0.991294	0	NA
1621	PUT3_YKL015W_1770773_at	DIG2_YDR480W_1778995_at	-0.441391	26.4663	0.991294	0	NA
1622	SWI6_YLR182W_1776552_at	DIG2_YDR480W_1778995_at	0.305611	0	0.991294	0	NA
1623	SWI5_YDR146C_1770349_at	GCV1_YDR019C_1776596_at	-0.260157	29.4069	0.940441	NA	NA
1624	PDR3_YBL005W_1779706_at	GCV1_YDR019C_1776596_at	2.09665	26.4663	0.940441	NA	NA
1625	CDC14_YFR028C_1779003_at	YKG9_YKL069W_1770452_at	1.60371	0	0.990417	NA	NA
1626	FKH2_YNL068C_1771926_at	YKG9_YKL069W_1770452_at	0.98646	0	0.990417	NA	NA
1627	FKH1_YIL131C_1777130_at	YKG9_YKL069W_1770452_at	-0.280229	29.4069	0.990417	1	NA
1628	INO4_YOL108C_1774516_at	YKG9_YKL069W_1770452_at	0.348733	29.4069	0.990417	NA	NA
1629	FHL1_YPR104C_1773575_at	YKG9_YKL069W_1770452_at	1.6439	17.6442	0.990417	NA	NA
1630	CIN5_YOR028C_1770566_at	YKG9_YKL069W_1770452_at	-0.263962	14.7035	0.990417	NA	NA
1631	HCM1_YCR065W_1772793_at	YKG9_YKL069W_1770452_at	-0.329935	29.4069	0.990417	1	NA
1632	MET4_YNL103W_1775713_at	YKG9_YKL069W_1770452_at	0.714039	23.5256	0.990417	NA	NA
1633	HCM1_YCR065W_1772793_at	RNH203_YLR154C_1777580_at	0.396877	0	0.977683	0	NA
1634	STB1_YNL309W_1771976_at	RNH203_YLR154C_1777580_at	0.420874	14.7035	0.977683	0	NA
1635	PUT3_YKL015W_1770773_at	RNH203_YLR154C_1777580_at	-0.26454	2.94069	0.977683	0	NA
1636	MET4_YNL103W_1775713_at	RNH203_YLR154C_1777580_at	0.281561	0	0.977683	0	NA
1637	HCM1_YCR065W_1772793_at	CLB6_YGR109C_1777207_at	0.566478	0	0.998414	NA	NA
1638	CIN5_YOR028C_1770566_at	CLB6_YGR109C_1777207_at	-0.265722	29.4069	0.998414	NA	NA
1639	STB1_YNL309W_1771976_at	CLB6_YGR109C_1777207_at	0.570307	0	0.998414	1	NA
1640	FHL1_YPR104C_1773575_at	CLB6_YGR109C_1777207_at	0.494133	8.82208	0.998414	NA	NA
1641	FKH2_YNL068C_1771926_at	BOI2_YER114C_1769418_at	0.660323	0	0.993475	0	NA
1642	FHL1_YPR104C_1773575_at	BOI2_YER114C_1769418_at	0.671276	0	0.993475	0	NA
1643	MET4_YNL103W_1775713_at	BOI2_YER114C_1769418_at	0.438586	5.88139	0.993475	0	NA
1644	ASH1_YKL185W_1772030_at	TEC1_YBR083W_1778960_at	0.278497	0	0.99009	NA	NA
1645	FHL1_YPR104C_1773575_at	TEC1_YBR083W_1778960_at	0.410504	0	0.99009	1	NA
1646	MET4_YNL103W_1775713_at	TEC1_YBR083W_1778960_at	0.260253	14.7035	0.99009	NA	1
1647	RTG2_YGL252C_1769907_at	TEC1_YBR083W_1778960_at	-0.272522	0	0.99009	NA	NA
1648	HCM1_YCR065W_1772793_at	AQR1_YNL065W_1773809_at	0.672926	0	0.999449	NA	NA
1649	STB1_YNL309W_1771976_at	AQR1_YNL065W_1773809_at	0.650999	0	0.999449	NA	NA
1650	YOX1_YML027W_1775720_at	AQR1_YNL065W_1773809_at	-0.606404	11.7628	0.999449	1	NA
1651	CIN5_YOR028C_1770566_at	AQR1_YNL065W_1773809_at	-0.748844	14.7035	0.999449	NA	NA
1652	FKH2_YNL068C_1771926_at	AQR1_YNL065W_1773809_at	0.84511	0	0.999449	NA	NA
1653	CDC14_YFR028C_1779003_at	AQR1_YNL065W_1773809_at	-0.417572	14.7035	0.999449	NA	NA
1654	FKH1_YIL131C_1777130_at	AQR1_YNL065W_1773809_at	0.695453	17.6442	0.999449	NA	NA
1655	INO4_YOL108C_1774516_at	AQR1_YNL065W_1773809_at	1.04077	20.5849	0.999449	NA	NA
1656	GCR1_YPL075W_1777579_at	AQR1_YNL065W_1773809_at	-1.15588	0	0.999449	NA	NA
1657	YHP1_YDR451C_1778368_at	AQR1_YNL065W_1773809_at	-0.350025	26.4663	0.999449	1	NA
1658	RFX1_YLR176C_1777211_at	AQR1_YNL065W_1773809_at	-0.510808	11.7628	0.999449	NA	NA
1659	PUT3_YKL015W_1770773_at	AQR1_YNL065W_1773809_at	-0.661731	23.5256	0.999449	NA	NA
1660	DAL81_YIR023W_1771154_at	KIN1_YDR122W_1776226_at	-2.20758	0	0.99755	NA	NA
1661	RTG2_YGL252C_1769907_at	KIN1_YDR122W_1776226_at	-0.793022	0	0.99755	NA	NA
1662	FHL1_YPR104C_1773575_at	KIN1_YDR122W_1776226_at	1.15544	17.6442	0.99755	NA	NA
1663	FKH2_YNL068C_1771926_at	KIN1_YDR122W_1776226_at	-0.464577	17.6442	0.99755	NA	NA
1664	STB1_YNL309W_1771976_at	KIN1_YDR122W_1776226_at	-0.501447	14.7035	0.99755	NA	NA
1665	INO4_YOL108C_1774516_at	KIN1_YDR122W_1776226_at	0.549958	0	0.99755	NA	NA
1666	MET4_YNL103W_1775713_at	OST3_YOR085W_1777628_at	-0.265594	8.82208	0.962219	0	NA
1667	RTG2_YGL252C_1769907_at	OST3_YOR085W_1777628_at	-0.300924	17.6442	0.962219	0	NA
1668	HCM1_YCR065W_1772793_at	POL32_YJR043C_1777819_at	0.562701	0	0.995262	0	NA
1669	RTG2_YGL252C_1769907_at	POL32_YJR043C_1777819_at	0.697689	0	0.995262	0	NA
1670	PUT3_YKL015W_1770773_at	POL32_YJR043C_1777819_at	-0.360388	14.7035	0.995262	0	NA
1671	DAL81_YIR023W_1771154_at	POL32_YJR043C_1777819_at	0.448323	0	0.995262	0	NA
1672	MET32_YDR253C_1769750_at	YBL111C_YBL111C_1772737_s_at	-0.932969	29.4069	0.982894	NA	NA
1673	PUT3_YKL015W_1770773_at	YBL111C_YBL111C_1772737_s_at	-0.555905	5.88139	0.982894	NA	NA
1674	MCM1_YMR043W_1770949_at	YBL111C_YBL111C_1772737_s_at	0.280006	8.82208	0.982894	NA	NA
1675	HCM1_YCR065W_1772793_at	YNL134C_YNL134C_1777219_at	-0.468996	11.7628	0.994792	1	NA
1676	FKH1_YIL131C_1777130_at	YNL134C_YNL134C_1777219_at	-0.658284	11.7628	0.994792	NA	NA
1677	FHL1_YPR104C_1773575_at	YNL134C_YNL134C_1777219_at	0.647389	11.7628	0.994792	NA	NA
1678	YHP1_YDR451C_1778368_at	YNL134C_YNL134C_1777219_at	-0.983104	20.5849	0.994792	NA	NA
1679	CDC14_YFR028C_1779003_at	YNL134C_YNL134C_1777219_at	1.51233	0	0.994792	NA	NA
1680	STB1_YNL309W_1771976_at	YNL134C_YNL134C_1777219_at	-1.00493	0	0.994792	NA	NA
1681	FKH2_YNL068C_1771926_at	YNL134C_YNL134C_1777219_at	-0.25313	17.6442	0.994792	NA	NA
1682	YOX1_YML027W_1775720_at	YNL134C_YNL134C_1777219_at	0.630998	2.94069	0.994792	NA	NA
1683	MET4_YNL103W_1775713_at	YNL134C_YNL134C_1777219_at	-1.79769	17.6442	0.994792	NA	NA
1684	MCM1_YMR043W_1770949_at	YNL134C_YNL134C_1777219_at	-0.420235	20.5849	0.994792	NA	NA
1685	GCR1_YPL075W_1777579_at	YNL134C_YNL134C_1777219_at	-0.313524	29.4069	0.994792	NA	NA
1686	PUT3_YKL015W_1770773_at	YNL134C_YNL134C_1777219_at	2.04039	8.82208	0.994792	NA	NA
1687	INO4_YOL108C_1774516_at	YHR032W_YHR032W_1780102_at	-0.592463	0	0.994958	NA	NA
1688	CDC14_YFR028C_1779003_at	YHR032W_YHR032W_1780102_at	1.04896	0	0.994958	NA	NA
1689	FKH2_YNL068C_1771926_at	YHR032W_YHR032W_1780102_at	-0.471798	14.7035	0.994958	1	NA
1690	FHL1_YPR104C_1773575_at	YHR032W_YHR032W_1780102_at	0.559725	2.94069	0.994958	NA	NA
1691	MET4_YNL103W_1775713_at	YHR032W_YHR032W_1780102_at	0.254543	11.7628	0.994958	NA	NA
1692	GCR1_YPL075W_1777579_at	YHR032W_YHR032W_1780102_at	0.349188	26.4663	0.994958	NA	NA
1693	YHP1_YDR451C_1778368_at	GSP2_YOR185C_1778781_at	-0.278093	5.88139	0.998493	NA	NA
1694	HCM1_YCR065W_1772793_at	GSP2_YOR185C_1778781_at	1.16807	2.94069	0.998493	NA	NA
1695	FKH1_YIL131C_1777130_at	GSP2_YOR185C_1778781_at	-0.381613	29.4069	0.998493	NA	NA
1696	FKH2_YNL068C_1771926_at	GSP2_YOR185C_1778781_at	-0.796277	5.88139	0.998493	NA	NA
1697	YOX1_YML027W_1775720_at	GSP2_YOR185C_1778781_at	-0.367267	11.7628	0.998493	NA	NA
1698	STB1_YNL309W_1771976_at	GSP2_YOR185C_1778781_at	-1.37585	17.6442	0.998493	NA	NA
1699	TEC1_YBR083W_1778960_at	GSP2_YOR185C_1778781_at	-0.981388	11.7628	0.998493	NA	NA
1700	SWI4_YER111C_1770133_at	GSP2_YOR185C_1778781_at	-0.466276	0	0.998493	NA	NA
1701	NDD1_YOR372C_1776556_at	GSP2_YOR185C_1778781_at	-0.378594	20.5849	0.998493	NA	NA
1702	YOX1_YML027W_1775720_at	HHT2_YNL031C_1775541_at	0.290811	23.5256	0.998118	1	NA
1703	MET4_YNL103W_1775713_at	HHT2_YNL031C_1775541_at	-0.504039	2.94069	0.998118	1	NA
1704	RTG2_YGL252C_1769907_at	HHT2_YNL031C_1775541_at	0.292626	8.82208	0.998118	NA	1
1705	MCM1_YMR043W_1770949_at	HHT2_YNL031C_1775541_at	0.409605	29.4069	0.998118	NA	NA
1706	DAL81_YIR023W_1771154_at	HHT2_YNL031C_1775541_at	-0.322477	29.4069	0.998118	NA	NA
1707	HCM1_YCR065W_1772793_at	TRL1_YJL087C_1778835_at	0.563647	0	0.995915	0	NA
1708	CIN5_YOR028C_1770566_at	TRL1_YJL087C_1778835_at	-0.300691	0	0.995915	0	NA
1709	RTG2_YGL252C_1769907_at	TRL1_YJL087C_1778835_at	1.49309	0	0.995915	0	NA
1710	FHL1_YPR104C_1773575_at	TRL1_YJL087C_1778835_at	-0.50094	29.4069	0.995915	0	NA
1711	DAL81_YIR023W_1771154_at	TRL1_YJL087C_1778835_at	1.79695	11.7628	0.995915	0	NA
1712	STB1_YNL309W_1771976_at	TRL1_YJL087C_1778835_at	-0.448885	14.7035	0.995915	0	NA
1713	CDC14_YFR028C_1779003_at	TRL1_YJL087C_1778835_at	1.37737	0	0.995915	0	NA
1714	INO4_YOL108C_1774516_at	TRL1_YJL087C_1778835_at	0.388971	29.4069	0.995915	0	NA
1715	FKH1_YIL131C_1777130_at	TRL1_YJL087C_1778835_at	-0.32202	14.7035	0.995915	0	NA
1716	MCM1_YMR043W_1770949_at	TRL1_YJL087C_1778835_at	0.280901	29.4069	0.995915	0	NA
1717	RFX1_YLR176C_1777211_at	TRL1_YJL087C_1778835_at	-0.291069	14.7035	0.995915	0	NA
1718	MET32_YDR253C_1769750_at	TRL1_YJL087C_1778835_at	0.306635	2.94069	0.995915	0	NA
1719	PUT3_YKL015W_1770773_at	TRL1_YJL087C_1778835_at	0.408768	26.4663	0.995915	0	NA
1720	CIN5_YOR028C_1770566_at	YMR158C-B_YMR158C-A_1773047_at	0.345527	0	0.991289	0	NA
1721	RTG2_YGL252C_1769907_at	YMR158C-B_YMR158C-A_1773047_at	0.820863	0	0.991289	0	NA
1722	FHL1_YPR104C_1773575_at	YMR158C-B_YMR158C-A_1773047_at	-0.622687	14.7035	0.991289	0	NA
1723	CDC14_YFR028C_1779003_at	YMR158C-B_YMR158C-A_1773047_at	0.324737	0	0.991289	0	NA
1724	INO4_YOL108C_1774516_at	YMR158C-B_YMR158C-A_1773047_at	0.451421	0	0.991289	0	NA
1725	MET4_YNL103W_1775713_at	YMR158C-B_YMR158C-A_1773047_at	-0.493591	14.7035	0.991289	0	NA
1726	PUT3_YKL015W_1770773_at	CTP1_YBR291C_1770615_at	-2.58246	5.88139	0.954059	NA	NA
1727	STB1_YNL309W_1771976_at	CTP1_YBR291C_1770615_at	0.572541	0	0.954059	NA	NA
1728	SWI4_YER111C_1770133_at	CTP1_YBR291C_1770615_at	-0.271691	17.6442	0.954059	NA	NA
1729	CIN5_YOR028C_1770566_at	FIS1_YIL065C_1777336_at	0.652855	0	0.995814	0	NA
1730	CDC14_YFR028C_1779003_at	FIS1_YIL065C_1777336_at	0.62394	0	0.995814	0	NA
1731	FKH2_YNL068C_1771926_at	FIS1_YIL065C_1777336_at	-0.405668	14.7035	0.995814	0	NA
1732	INO4_YOL108C_1774516_at	FIS1_YIL065C_1777336_at	-0.299051	14.7035	0.995814	0	NA
1733	DAL81_YIR023W_1771154_at	FIS1_YIL065C_1777336_at	-0.709972	11.7628	0.995814	0	NA
1734	MCM1_YMR043W_1770949_at	FIS1_YIL065C_1777336_at	0.373973	8.82208	0.995814	0	NA
1735	HCM1_YCR065W_1772793_at	DCS1_YLR270W_1772009_at	-1.00495	5.88139	0.999115	NA	NA
1736	CIN5_YOR028C_1770566_at	DCS1_YLR270W_1772009_at	0.355258	17.6442	0.999115	NA	NA
1737	YOX1_YML027W_1775720_at	DCS1_YLR270W_1772009_at	0.582361	20.5849	0.999115	NA	NA
1738	FHL1_YPR104C_1773575_at	DCS1_YLR270W_1772009_at	-0.460838	23.5256	0.999115	NA	NA
1739	FKH2_YNL068C_1771926_at	DCS1_YLR270W_1772009_at	-0.266065	23.5256	0.999115	NA	NA
1740	YHP1_YDR451C_1778368_at	DCS1_YLR270W_1772009_at	-0.312868	0	0.999115	NA	NA
1741	INO4_YOL108C_1774516_at	DCS1_YLR270W_1772009_at	-0.315502	29.4069	0.999115	NA	NA
1742	STB1_YNL309W_1771976_at	DCS1_YLR270W_1772009_at	-0.290338	20.5849	0.999115	NA	NA
1743	DIG2_YDR480W_1778995_at	DCS1_YLR270W_1772009_at	-0.253746	2.94069	0.999115	0	NA
1744	STB1_YNL309W_1771976_at	YLR455W_YLR455W_1777004_at	0.34765	26.4663	0.966491	0	NA
1745	DAL81_YIR023W_1771154_at	YLR455W_YLR455W_1777004_at	-0.270316	29.4069	0.966491	0	NA
1746	RTG2_YGL252C_1769907_at	YLR455W_YLR455W_1777004_at	-0.876791	8.82208	0.966491	0	NA
1747	FHL1_YPR104C_1773575_at	YLR455W_YLR455W_1777004_at	-0.686428	0	0.966491	0	NA
1748	FKH2_YNL068C_1771926_at	YLR455W_YLR455W_1777004_at	0.442428	0	0.966491	0	NA
1749	CDC14_YFR028C_1779003_at	YLR455W_YLR455W_1777004_at	-0.409819	14.7035	0.966491	0	NA
1750	CDC14_YFR028C_1779003_at	NUP2_YLR335W_1777353_at	0.858582	0	0.976673	NA	NA
1751	DAL81_YIR023W_1771154_at	NUP2_YLR335W_1777353_at	-0.283119	23.5256	0.976673	NA	NA
1752	CIN5_YOR028C_1770566_at	TPO4_YOR273C_1778686_at	0.676364	0	0.997669	NA	1
1753	HCM1_YCR065W_1772793_at	TPO4_YOR273C_1778686_at	-0.322216	0	0.997669	NA	NA
1754	FKH2_YNL068C_1771926_at	TPO4_YOR273C_1778686_at	-0.513598	8.82208	0.997669	NA	NA
1755	FHL1_YPR104C_1773575_at	TPO4_YOR273C_1778686_at	0.667795	29.4069	0.997669	NA	NA
1756	CDC14_YFR028C_1779003_at	TPO4_YOR273C_1778686_at	-0.385779	14.7035	0.997669	NA	NA
1757	INO4_YOL108C_1774516_at	TPO4_YOR273C_1778686_at	-0.690745	2.94069	0.997669	NA	NA
1758	FKH1_YIL131C_1777130_at	TPO4_YOR273C_1778686_at	-0.406027	0	0.997669	NA	NA
1759	STB1_YNL309W_1771976_at	TPO4_YOR273C_1778686_at	-0.562453	26.4663	0.997669	NA	NA
1760	GCR1_YPL075W_1777579_at	TPO4_YOR273C_1778686_at	-0.88212	29.4069	0.997669	NA	NA
1761	YOX1_YML027W_1775720_at	TPO4_YOR273C_1778686_at	0.504454	26.4663	0.997669	NA	NA
1762	SWI4_YER111C_1770133_at	TPO4_YOR273C_1778686_at	-0.268694	26.4663	0.997669	NA	NA
1763	GCR1_YPL075W_1777579_at	YAR029W_YAR029W_1778729_at	-0.684452	26.4663	0.943899	0	0
1764	INO4_YOL108C_1774516_at	YAR029W_YAR029W_1778729_at	0.340781	0	0.943899	0	0
1765	RFX1_YLR176C_1777211_at	YAR029W_YAR029W_1778729_at	0.288092	17.6442	0.943899	0	0
1766	TEC1_YBR083W_1778960_at	YAR029W_YAR029W_1778729_at	0.318511	0	0.943899	0	0
1767	GCR1_YPL075W_1777579_at	KEL2_YGR238C_1779133_at	-1.04605	2.94069	0.980014	NA	NA
1768	CDC14_YFR028C_1779003_at	KEL2_YGR238C_1779133_at	-0.585634	29.4069	0.980014	NA	1
1769	INO4_YOL108C_1774516_at	KEL2_YGR238C_1779133_at	-0.465864	29.4069	0.980014	1	NA
1770	MET4_YNL103W_1775713_at	KEL2_YGR238C_1779133_at	0.420636	23.5256	0.980014	NA	NA
1771	RFX1_YLR176C_1777211_at	KEL2_YGR238C_1779133_at	0.622248	2.94069	0.980014	NA	NA
1772	RTG2_YGL252C_1769907_at	KEL2_YGR238C_1779133_at	-0.496221	0	0.980014	NA	NA
1773	CIN5_YOR028C_1770566_at	KEL2_YGR238C_1779133_at	-0.305325	0	0.980014	1	NA
1774	DIG2_YDR480W_1778995_at	KEL2_YGR238C_1779133_at	-0.309114	0	0.980014	0	NA
1775	SWI4_YER111C_1770133_at	CSM2_YIL132C_1769767_at	0.331384	11.7628	0.92055	NA	NA
1776	PUT3_YKL015W_1770773_at	CSM2_YIL132C_1769767_at	-0.685657	23.5256	0.92055	NA	NA
1777	DIG2_YDR480W_1778995_at	CSM2_YIL132C_1769767_at	-0.278033	5.88139	0.92055	0	NA
1778	CDC14_YFR028C_1779003_at	PHO5_YBR093C_1779985_at	3.11656	23.5256	0.995767	1	NA
1779	FKH2_YNL068C_1771926_at	PHO5_YBR093C_1779985_at	0.735506	29.4069	0.995767	1	NA
1780	INO4_YOL108C_1774516_at	PHO5_YBR093C_1779985_at	-1.40978	29.4069	0.995767	NA	NA
1781	FHL1_YPR104C_1773575_at	PHO5_YBR093C_1779985_at	-0.347186	14.7035	0.995767	NA	NA
1782	FKH1_YIL131C_1777130_at	PHO5_YBR093C_1779985_at	-0.519731	29.4069	0.995767	NA	NA
1783	TEC1_YBR083W_1778960_at	PHO5_YBR093C_1779985_at	-0.405219	26.4663	0.995767	1	NA
1784	MET4_YNL103W_1775713_at	PHO5_YBR093C_1779985_at	0.764522	26.4663	0.995767	NA	NA
1785	DAL81_YIR023W_1771154_at	PHO5_YBR093C_1779985_at	-0.947646	8.82208	0.995767	NA	NA
1786	CDC14_YFR028C_1779003_at	LDB16_YCL005W_1772529_at	0.928613	5.88139	0.99442	0	NA
1787	FKH2_YNL068C_1771926_at	LDB16_YCL005W_1772529_at	-0.493259	14.7035	0.99442	0	NA
1788	INO4_YOL108C_1774516_at	LDB16_YCL005W_1772529_at	-0.438672	0	0.99442	0	NA
1789	FHL1_YPR104C_1773575_at	LDB16_YCL005W_1772529_at	0.356142	14.7035	0.99442	0	NA
1790	DAL81_YIR023W_1771154_at	LDB16_YCL005W_1772529_at	0.571677	14.7035	0.99442	0	NA
1791	YHP1_YDR451C_1778368_at	HSP12_YFL014W_1779754_at	-1.01965	17.6442	0.998307	1	NA
1792	CIN5_YOR028C_1770566_at	HSP12_YFL014W_1779754_at	0.50925	29.4069	0.998307	1	NA
1793	FKH1_YIL131C_1777130_at	HSP12_YFL014W_1779754_at	1.49587	14.7035	0.998307	NA	NA
1794	HCM1_YCR065W_1772793_at	HSP12_YFL014W_1779754_at	-0.315423	11.7628	0.998307	NA	NA
1795	YOX1_YML027W_1775720_at	HSP12_YFL014W_1779754_at	-0.316518	20.5849	0.998307	1	NA
1796	FKH2_YNL068C_1771926_at	HSP12_YFL014W_1779754_at	-0.452068	14.7035	0.998307	NA	NA
1797	SWI5_YDR146C_1770349_at	HSP12_YFL014W_1779754_at	-1.54611	11.7628	0.998307	1	NA
1798	ACE2_YLR131C_1771312_at	HSP12_YFL014W_1779754_at	1.45592	11.7628	0.998307	NA	NA
1799	MET4_YNL103W_1775713_at	YDL073W_YDL073W_1775573_at	0.487176	0	0.944493	NA	NA
1800	PDR3_YBL005W_1779706_at	YDL073W_YDL073W_1775573_at	0.312075	8.82208	0.944493	NA	NA
1801	CDC14_YFR028C_1779003_at	YDL073W_YDL073W_1775573_at	0.264178	2.94069	0.944493	NA	NA
1802	STB1_YNL309W_1771976_at	SVL3_YPL032C_1773112_at	0.27043	20.5849	0.989604	NA	NA
1803	RTG2_YGL252C_1769907_at	SVL3_YPL032C_1773112_at	-0.824164	0	0.989604	NA	NA
1804	DAL81_YIR023W_1771154_at	SVL3_YPL032C_1773112_at	0.572948	5.88139	0.989604	NA	NA
1805	CDC14_YFR028C_1779003_at	SVL3_YPL032C_1773112_at	-0.372097	29.4069	0.989604	NA	NA
1806	PUT3_YKL015W_1770773_at	SVL3_YPL032C_1773112_at	-0.258108	29.4069	0.989604	NA	NA
1807	YHP1_YDR451C_1778368_at	LYS1_YIR034C_1770279_at	-0.686512	29.4069	0.998696	NA	NA
1808	MET4_YNL103W_1775713_at	LYS1_YIR034C_1770279_at	-0.447689	8.82208	0.998696	1	NA
1809	CDC14_YFR028C_1779003_at	LYS1_YIR034C_1770279_at	-1.63058	8.82208	0.998696	NA	NA
1810	INO4_YOL108C_1774516_at	LYS1_YIR034C_1770279_at	0.644622	2.94069	0.998696	NA	NA
1811	FKH1_YIL131C_1777130_at	LYS1_YIR034C_1770279_at	1.69722	14.7035	0.998696	NA	NA
1812	SWI5_YDR146C_1770349_at	LYS1_YIR034C_1770279_at	-0.474384	2.94069	0.998696	NA	NA
1813	GCR1_YPL075W_1777579_at	LYS1_YIR034C_1770279_at	-0.370003	11.7628	0.998696	1	NA
1814	FKH2_YNL068C_1771926_at	LYS1_YIR034C_1770279_at	-0.836643	2.94069	0.998696	NA	NA
1815	FHL1_YPR104C_1773575_at	LYS1_YIR034C_1770279_at	-0.300129	5.88139	0.998696	NA	NA
1816	NDD1_YOR372C_1776556_at	LYS1_YIR034C_1770279_at	0.907993	14.7035	0.998696	NA	NA
1817	ACE2_YLR131C_1771312_at	LYS1_YIR034C_1770279_at	-0.262338	11.7628	0.998696	NA	NA
1818	TEC1_YBR083W_1778960_at	LYS1_YIR034C_1770279_at	1.12985	8.82208	0.998696	NA	NA
1819	RFX1_YLR176C_1777211_at	LYS1_YIR034C_1770279_at	0.380211	0	0.998696	NA	NA
1820	HCM1_YCR065W_1772793_at	TPK1_YJL164C_1771925_at	-2.54384	0	0.992554	NA	NA
1821	CIN5_YOR028C_1770566_at	TPK1_YJL164C_1771925_at	-0.250682	8.82208	0.992554	NA	NA
1822	FKH2_YNL068C_1771926_at	TPK1_YJL164C_1771925_at	-1.59842	11.7628	0.992554	NA	NA
1823	FKH1_YIL131C_1777130_at	TPK1_YJL164C_1771925_at	0.642377	29.4069	0.992554	NA	NA
1824	STB1_YNL309W_1771976_at	TPK1_YJL164C_1771925_at	0.81664	17.6442	0.992554	NA	NA
1825	YOX1_YML027W_1775720_at	TPK1_YJL164C_1771925_at	1.37659	8.82208	0.992554	NA	NA
1826	YHP1_YDR451C_1778368_at	TPK1_YJL164C_1771925_at	-0.939006	0	0.992554	NA	NA
1827	SWI4_YER111C_1770133_at	TPK1_YJL164C_1771925_at	-0.574713	0	0.992554	NA	NA
1828	FHL1_YPR104C_1773575_at	MSB1_YOR188W_1776391_at	1.12692	0	0.994371	NA	NA
1829	RTG2_YGL252C_1769907_at	MSB1_YOR188W_1776391_at	-0.275018	0	0.994371	NA	NA
1830	FKH1_YIL131C_1777130_at	MSB1_YOR188W_1776391_at	0.532827	0	0.994371	NA	NA
1831	YHP1_YDR451C_1778368_at	MSB1_YOR188W_1776391_at	-0.257353	11.7628	0.994371	NA	NA
1832	STB1_YNL309W_1771976_at	MSB1_YOR188W_1776391_at	0.327399	11.7628	0.994371	NA	NA
1833	CIN5_YOR028C_1770566_at	PHO90_YJL198W_1777903_at	-0.649626	2.94069	0.996687	NA	NA
1834	RTG2_YGL252C_1769907_at	PHO90_YJL198W_1777903_at	-0.626126	14.7035	0.996687	NA	NA
1835	FHL1_YPR104C_1773575_at	PHO90_YJL198W_1777903_at	0.474874	8.82208	0.996687	NA	NA
1836	INO4_YOL108C_1774516_at	PHO90_YJL198W_1777903_at	0.251791	0	0.996687	NA	NA
1837	DAL81_YIR023W_1771154_at	PHO90_YJL198W_1777903_at	0.625255	23.5256	0.996687	NA	NA
1838	MCM1_YMR043W_1770949_at	PHO90_YJL198W_1777903_at	-0.311918	8.82208	0.996687	NA	NA
1839	SWI6_YLR182W_1776552_at	PHO90_YJL198W_1777903_at	-0.393369	11.7628	0.996687	NA	NA
1840	STB1_YNL309W_1771976_at	DUO1_YGL061C_1774231_at	0.285241	20.5849	0.997154	NA	NA
1841	DIG2_YDR480W_1778995_at	DUO1_YGL061C_1774231_at	0.298178	0	0.997154	0	NA
1842	RTG2_YGL252C_1769907_at	DUO1_YGL061C_1774231_at	0.30769	8.82208	0.997154	NA	NA
1843	PUT3_YKL015W_1770773_at	DUO1_YGL061C_1774231_at	-0.605713	11.7628	0.997154	NA	NA
1844	CDC14_YFR028C_1779003_at	DUO1_YGL061C_1774231_at	0.392914	2.94069	0.997154	NA	NA
1845	HCM1_YCR065W_1772793_at	MAG1_YER142C_1770191_at	-0.26742	0	0.997799	NA	NA
1846	FHL1_YPR104C_1773575_at	MAG1_YER142C_1770191_at	-0.286954	8.82208	0.997799	NA	NA
1847	CIN5_YOR028C_1770566_at	MAG1_YER142C_1770191_at	-0.821158	29.4069	0.997799	NA	NA
1848	CDC14_YFR028C_1779003_at	MAG1_YER142C_1770191_at	-0.575757	11.7628	0.997799	NA	NA
1849	FKH2_YNL068C_1771926_at	MAG1_YER142C_1770191_at	-0.819312	0	0.997799	NA	NA
1850	FKH1_YIL131C_1777130_at	MAG1_YER142C_1770191_at	-1.21721	2.94069	0.997799	NA	NA
1851	STB1_YNL309W_1771976_at	MAG1_YER142C_1770191_at	0.474093	20.5849	0.997799	NA	NA
1852	YOX1_YML027W_1775720_at	MAG1_YER142C_1770191_at	-0.712359	0	0.997799	NA	NA
1853	INO4_YOL108C_1774516_at	MAG1_YER142C_1770191_at	-0.736199	2.94069	0.997799	NA	NA
1854	MET4_YNL103W_1775713_at	MAG1_YER142C_1770191_at	-1.26909	20.5849	0.997799	1	NA
1855	SWI4_YER111C_1770133_at	MAG1_YER142C_1770191_at	0.486999	17.6442	0.997799	NA	NA
1856	HCM1_YCR065W_1772793_at	HMX1_YLR205C_1773305_at	-0.40616	2.94069	0.998759	1	NA
1857	CIN5_YOR028C_1770566_at	HMX1_YLR205C_1773305_at	0.683241	23.5256	0.998759	NA	NA
1858	YHP1_YDR451C_1778368_at	HMX1_YLR205C_1773305_at	-0.294005	29.4069	0.998759	NA	NA
1859	FKH1_YIL131C_1777130_at	HMX1_YLR205C_1773305_at	1.59469	0	0.998759	NA	NA
1860	FKH2_YNL068C_1771926_at	HMX1_YLR205C_1773305_at	-1.93542	2.94069	0.998759	NA	NA
1861	STB1_YNL309W_1771976_at	HMX1_YLR205C_1773305_at	-0.588612	0	0.998759	NA	NA
1862	SWI4_YER111C_1770133_at	HMX1_YLR205C_1773305_at	-0.477854	20.5849	0.998759	NA	NA
1863	ADR1_YDR216W_1776183_at	HMX1_YLR205C_1773305_at	-0.275723	20.5849	0.998759	NA	NA
1864	YOX1_YML027W_1775720_at	PEX11_YOL147C_1777271_at	0.279032	2.94069	0.994588	NA	NA
1865	STB1_YNL309W_1771976_at	PEX11_YOL147C_1777271_at	1.21643	17.6442	0.994588	NA	NA
1866	SWI4_YER111C_1770133_at	PEX11_YOL147C_1777271_at	-0.406772	17.6442	0.994588	NA	NA
1867	RTG2_YGL252C_1769907_at	PEX11_YOL147C_1777271_at	0.263695	29.4069	0.994588	NA	1
1868	MET4_YNL103W_1775713_at	PEX11_YOL147C_1777271_at	-0.485059	0	0.994588	NA	NA
1869	DIG2_YDR480W_1778995_at	PEX11_YOL147C_1777271_at	-0.272101	20.5849	0.994588	0	NA
1870	INO4_YOL108C_1774516_at	CIS3_YJL158C_1770542_at	-0.291733	14.7035	0.998551	NA	NA
1871	CIN5_YOR028C_1770566_at	CIS3_YJL158C_1770542_at	-1.16107	29.4069	0.998551	NA	NA
1872	YHP1_YDR451C_1778368_at	CIS3_YJL158C_1770542_at	-0.993495	0	0.998551	NA	NA
1873	FKH1_YIL131C_1777130_at	CIS3_YJL158C_1770542_at	-1.39494	8.82208	0.998551	NA	NA
1874	HCM1_YCR065W_1772793_at	CIS3_YJL158C_1770542_at	0.342877	20.5849	0.998551	NA	NA
1875	FKH2_YNL068C_1771926_at	CIS3_YJL158C_1770542_at	2.08444	14.7035	0.998551	1	NA
1876	YOX1_YML027W_1775720_at	CIS3_YJL158C_1770542_at	0.284363	20.5849	0.998551	NA	NA
1877	STB1_YNL309W_1771976_at	CIS3_YJL158C_1770542_at	0.565434	23.5256	0.998551	NA	NA
1878	NDD1_YOR372C_1776556_at	CIS3_YJL158C_1770542_at	0.504813	2.94069	0.998551	NA	NA
1879	GCR1_YPL075W_1777579_at	MPD1_YOR288C_1779159_at	-1.70498	8.82208	0.988847	NA	NA
1880	RFX1_YLR176C_1777211_at	MPD1_YOR288C_1779159_at	0.626092	11.7628	0.988847	NA	NA
1881	MET32_YDR253C_1769750_at	MPD1_YOR288C_1779159_at	-0.295209	14.7035	0.988847	NA	NA
1882	MET4_YNL103W_1775713_at	MPD1_YOR288C_1779159_at	-1.07624	2.94069	0.988847	NA	NA
1883	YHP1_YDR451C_1778368_at	MPD1_YOR288C_1779159_at	-0.284448	2.94069	0.988847	NA	NA
1884	DAL81_YIR023W_1771154_at	SOM1_YEL059C-A_1779115_at	3.28176	0	0.967186	NA	NA
1885	STB1_YNL309W_1771976_at	SOM1_YEL059C-A_1779115_at	0.688081	0	0.967186	NA	NA
1886	HCM1_YCR065W_1772793_at	SOM1_YEL059C-A_1779115_at	-0.329575	29.4069	0.967186	NA	NA
1887	GCR1_YPL075W_1777579_at	NAB6_YML117W_1770554_at	-1.12503	14.7035	0.974557	0	NA
1888	MET32_YDR253C_1769750_at	NAB6_YML117W_1770554_at	0.452474	29.4069	0.974557	0	NA
1889	RFX1_YLR176C_1777211_at	NAB6_YML117W_1770554_at	-0.26763	8.82208	0.974557	0	NA
1890	RTG2_YGL252C_1769907_at	NAB6_YML117W_1770554_at	-1.08399	29.4069	0.974557	0	NA
1891	FHL1_YPR104C_1773575_at	NAB6_YML117W_1770554_at	-0.910096	2.94069	0.974557	0	NA
1892	CDC14_YFR028C_1779003_at	NAB6_YML117W_1770554_at	0.274598	29.4069	0.974557	0	NA
1893	YHP1_YDR451C_1778368_at	VPS3_YDR495C_1769442_at	-0.325022	11.7628	0.981783	NA	NA
1894	SWI6_YLR182W_1776552_at	VPS3_YDR495C_1769442_at	0.260214	26.4663	0.981783	NA	NA
1895	CIN5_YOR028C_1770566_at	YER067W_YER067W_1777753_at	1.34805	0	0.992642	NA	NA
1896	FKH2_YNL068C_1771926_at	YER067W_YER067W_1777753_at	-2.20225	0	0.992642	1	NA
1897	HCM1_YCR065W_1772793_at	YER067W_YER067W_1777753_at	0.735902	29.4069	0.992642	NA	NA
1898	FKH1_YIL131C_1777130_at	YER067W_YER067W_1777753_at	0.407522	29.4069	0.992642	NA	NA
1899	YOX1_YML027W_1775720_at	YER067W_YER067W_1777753_at	0.755061	26.4663	0.992642	NA	NA
1900	YHP1_YDR451C_1778368_at	YER067W_YER067W_1777753_at	-1.36176	0	0.992642	NA	NA
1901	HCM1_YCR065W_1772793_at	YJR054W_YJR054W_1772374_at	0.281023	5.88139	0.992571	NA	NA
1902	STB1_YNL309W_1771976_at	YJR054W_YJR054W_1772374_at	0.311667	14.7035	0.992571	NA	NA
1903	SWI6_YLR182W_1776552_at	YJR054W_YJR054W_1772374_at	0.327433	0	0.992571	1	NA
1904	CDC14_YFR028C_1779003_at	APC5_YOR249C_1776393_at	-0.564872	0	0.98178	NA	NA
1905	FHL1_YPR104C_1773575_at	APC5_YOR249C_1776393_at	-0.487353	0	0.98178	NA	NA
1906	DAL81_YIR023W_1771154_at	APC5_YOR249C_1776393_at	0.378017	0	0.98178	NA	NA
1907	SWI4_YER111C_1770133_at	ZIM17_YNL310C_1779217_at	0.386489	8.82208	0.937499	NA	NA
1908	PUT3_YKL015W_1770773_at	ZIM17_YNL310C_1779217_at	-0.433371	23.5256	0.937499	NA	NA
1909	STB1_YNL309W_1771976_at	ZIM17_YNL310C_1779217_at	-0.265412	17.6442	0.937499	NA	NA
1910	TEC1_YBR083W_1778960_at	TPO2_YGR138C_1775369_s_at	-0.412939	29.4069	0.944454	NA	NA
1911	MCM1_YMR043W_1770949_at	TPO2_YGR138C_1775369_s_at	-1.19048	17.6442	0.944454	NA	NA
1912	CDC14_YFR028C_1779003_at	TPO2_YGR138C_1775369_s_at	0.445063	29.4069	0.944454	NA	NA
1913	FHL1_YPR104C_1773575_at	EPS1_YIL005W_1770159_at	-0.380085	11.7628	0.968017	0	NA
1914	CDC14_YFR028C_1779003_at	EPS1_YIL005W_1770159_at	-0.368765	2.94069	0.968017	0	NA
1915	DAL81_YIR023W_1771154_at	EPS1_YIL005W_1770159_at	0.36604	0	0.968017	0	NA
1916	CIN5_YOR028C_1770566_at	TGS1_YPL157W_1778031_at	-0.933077	0	0.999025	NA	NA
1917	CDC14_YFR028C_1779003_at	TGS1_YPL157W_1778031_at	0.790628	23.5256	0.999025	NA	NA
1918	GCR1_YPL075W_1777579_at	TGS1_YPL157W_1778031_at	0.61932	20.5849	0.999025	NA	NA
1919	INO4_YOL108C_1774516_at	TGS1_YPL157W_1778031_at	1.01088	2.94069	0.999025	1	NA
1920	FKH2_YNL068C_1771926_at	TGS1_YPL157W_1778031_at	0.965037	23.5256	0.999025	NA	NA
1921	FHL1_YPR104C_1773575_at	TGS1_YPL157W_1778031_at	-1.05594	20.5849	0.999025	NA	NA
1922	RTG2_YGL252C_1769907_at	TGS1_YPL157W_1778031_at	1.03155	14.7035	0.999025	NA	NA
1923	MET4_YNL103W_1775713_at	TGS1_YPL157W_1778031_at	-0.635602	2.94069	0.999025	NA	NA
1924	RFX1_YLR176C_1777211_at	TGS1_YPL157W_1778031_at	0.498192	0	0.999025	NA	NA
1925	MCM1_YMR043W_1770949_at	TGS1_YPL157W_1778031_at	-0.436048	26.4663	0.999025	NA	NA
1926	GCR1_YPL075W_1777579_at	HSP30_YCR021C_1775364_at	-0.350207	29.4069	0.913933	NA	NA
1927	MET32_YDR253C_1769750_at	HSP30_YCR021C_1775364_at	0.60642	11.7628	0.913933	NA	NA
1928	DAL81_YIR023W_1771154_at	KIN4_YOR233W_1775330_at	1.2827	0	0.989577	NA	NA
1929	RTG2_YGL252C_1769907_at	KIN4_YOR233W_1775330_at	-0.799284	0	0.989577	NA	NA
1930	FHL1_YPR104C_1773575_at	KIN4_YOR233W_1775330_at	-0.400732	17.6442	0.989577	NA	NA
1931	CDC14_YFR028C_1779003_at	KIN4_YOR233W_1775330_at	0.287738	0	0.989577	NA	NA
1932	CIN5_YOR028C_1770566_at	AAH1_YNL141W_1779946_at	-1.52926	2.94069	0.998818	NA	NA
1933	FKH2_YNL068C_1771926_at	AAH1_YNL141W_1779946_at	0.57172	23.5256	0.998818	NA	NA
1934	HCM1_YCR065W_1772793_at	AAH1_YNL141W_1779946_at	0.293494	0	0.998818	NA	NA
1935	FKH1_YIL131C_1777130_at	AAH1_YNL141W_1779946_at	0.754505	29.4069	0.998818	NA	NA
1936	YOX1_YML027W_1775720_at	AAH1_YNL141W_1779946_at	-0.859	2.94069	0.998818	NA	NA
1937	YHP1_YDR451C_1778368_at	AAH1_YNL141W_1779946_at	-0.388382	29.4069	0.998818	NA	NA
1938	STB1_YNL309W_1771976_at	AAH1_YNL141W_1779946_at	1.94411	0	0.998818	NA	NA
1939	TEC1_YBR083W_1778960_at	AAH1_YNL141W_1779946_at	-0.520101	17.6442	0.998818	NA	1
1940	ADR1_YDR216W_1776183_at	AAH1_YNL141W_1779946_at	-0.406937	14.7035	0.998818	1	NA
1941	PUT3_YKL015W_1770773_at	RTT105_YER104W_1776502_at	-0.682135	17.6442	0.979634	0	NA
1942	DIG2_YDR480W_1778995_at	RTT105_YER104W_1776502_at	0.32745	0	0.979634	0	NA
1943	HCM1_YCR065W_1772793_at	ATG8_YBL078C_1772778_at	-0.530993	0	0.996515	NA	NA
1944	CIN5_YOR028C_1770566_at	ATG8_YBL078C_1772778_at	0.907951	8.82208	0.996515	NA	NA
1945	FKH2_YNL068C_1771926_at	ATG8_YBL078C_1772778_at	-1.22332	5.88139	0.996515	1	NA
1946	INO4_YOL108C_1774516_at	ATG8_YBL078C_1772778_at	-0.863718	17.6442	0.996515	1	1
1947	STB1_YNL309W_1771976_at	ATG8_YBL078C_1772778_at	0.707629	14.7035	0.996515	NA	NA
1948	TEC1_YBR083W_1778960_at	ATG8_YBL078C_1772778_at	0.389166	29.4069	0.996515	NA	NA
1949	SWI4_YER111C_1770133_at	ATG8_YBL078C_1772778_at	-0.694941	0	0.996515	NA	NA
1950	HCM1_YCR065W_1772793_at	GYP5_YPL249C_1777601_at	-0.263198	0	0.997132	NA	NA
1951	FKH2_YNL068C_1771926_at	GYP5_YPL249C_1777601_at	-0.588547	0	0.997132	NA	NA
1952	STB1_YNL309W_1771976_at	GYP5_YPL249C_1777601_at	-0.651077	8.82208	0.997132	NA	NA
1953	FHL1_YPR104C_1773575_at	GYP5_YPL249C_1777601_at	1.03473	23.5256	0.997132	1	NA
1954	FKH1_YIL131C_1777130_at	GYP5_YPL249C_1777601_at	-0.727002	14.7035	0.997132	NA	NA
1955	CDC14_YFR028C_1779003_at	GYP5_YPL249C_1777601_at	0.465424	0	0.997132	NA	NA
1956	YOX1_YML027W_1775720_at	GYP5_YPL249C_1777601_at	0.386691	17.6442	0.997132	NA	NA
1957	RTG2_YGL252C_1769907_at	GYP5_YPL249C_1777601_at	0.460743	23.5256	0.997132	NA	NA
1958	SWI4_YER111C_1770133_at	GYP5_YPL249C_1777601_at	-0.281791	17.6442	0.997132	NA	NA
1959	PUT3_YKL015W_1770773_at	GYP5_YPL249C_1777601_at	0.651715	0	0.997132	NA	NA
1960	GCR1_YPL075W_1777579_at	ACH1_YBL015W_1773273_at	-0.28514	2.94069	0.983423	NA	NA
1961	FKH2_YNL068C_1771926_at	ACH1_YBL015W_1773273_at	-0.329936	5.88139	0.983423	NA	NA
1962	RFX1_YLR176C_1777211_at	ACH1_YBL015W_1773273_at	1.50021	14.7035	0.983423	NA	NA
1963	INO4_YOL108C_1774516_at	ACH1_YBL015W_1773273_at	-0.753018	26.4663	0.983423	NA	NA
1964	DAL81_YIR023W_1771154_at	ACH1_YBL015W_1773273_at	-1.49042	17.6442	0.983423	NA	NA
1965	CDC14_YFR028C_1779003_at	ACH1_YBL015W_1773273_at	2.10173	11.7628	0.983423	NA	NA
1966	FHL1_YPR104C_1773575_at	ACH1_YBL015W_1773273_at	-1.30519	0	0.983423	NA	NA
1967	MET32_YDR253C_1769750_at	ACH1_YBL015W_1773273_at	-0.723901	17.6442	0.983423	NA	NA
1968	TEC1_YBR083W_1778960_at	ACH1_YBL015W_1773273_at	-0.586003	0	0.983423	NA	NA
1969	HCM1_YCR065W_1772793_at	YGR130C_YGR130C_1769464_at	-0.705568	0	0.996991	NA	NA
1970	CIN5_YOR028C_1770566_at	YGR130C_YGR130C_1769464_at	0.651693	5.88139	0.996991	NA	NA
1971	FKH2_YNL068C_1771926_at	YGR130C_YGR130C_1769464_at	-1.37383	11.7628	0.996991	NA	NA
1972	FKH1_YIL131C_1777130_at	YGR130C_YGR130C_1769464_at	0.548887	29.4069	0.996991	NA	NA
1973	INO4_YOL108C_1774516_at	YGR130C_YGR130C_1769464_at	-1.49201	0	0.996991	1	NA
1974	YOX1_YML027W_1775720_at	YGR130C_YGR130C_1769464_at	-0.817619	0	0.996991	NA	NA
1975	STB1_YNL309W_1771976_at	YGR130C_YGR130C_1769464_at	0.490204	8.82208	0.996991	NA	NA
1976	TEC1_YBR083W_1778960_at	YGR130C_YGR130C_1769464_at	0.295874	26.4663	0.996991	NA	NA
1977	SWI4_YER111C_1770133_at	YGR130C_YGR130C_1769464_at	0.735378	8.82208	0.996991	NA	NA
1978	HCM1_YCR065W_1772793_at	LSP1_YPL004C_1779921_at	-0.749771	2.94069	0.995778	NA	NA
1979	STB1_YNL309W_1771976_at	LSP1_YPL004C_1779921_at	-1.31585	14.7035	0.995778	NA	NA
1980	CIN5_YOR028C_1770566_at	LSP1_YPL004C_1779921_at	0.435707	17.6442	0.995778	NA	NA
1981	INO4_YOL108C_1774516_at	LSP1_YPL004C_1779921_at	-1.583	23.5256	0.995778	NA	NA
1982	GCR1_YPL075W_1777579_at	LSP1_YPL004C_1779921_at	-1.34087	17.6442	0.995778	NA	NA
1983	SWI4_YER111C_1770133_at	LSP1_YPL004C_1779921_at	0.654784	17.6442	0.995778	NA	NA
1984	DIG2_YDR480W_1778995_at	LSP1_YPL004C_1779921_at	-0.398751	29.4069	0.995778	0	NA
1985	RFX1_YLR176C_1777211_at	LSP1_YPL004C_1779921_at	-0.815762	0	0.995778	NA	NA
1986	HCM1_YCR065W_1772793_at	LSB5_YCL034W_1771191_at	-0.718282	0	0.994349	NA	NA
1987	CIN5_YOR028C_1770566_at	LSB5_YCL034W_1771191_at	-0.346128	0	0.994349	NA	NA
1988	GCR1_YPL075W_1777579_at	LSB5_YCL034W_1771191_at	-0.793062	14.7035	0.994349	NA	NA
1989	DAL81_YIR023W_1771154_at	LSB5_YCL034W_1771191_at	-0.346034	26.4663	0.994349	NA	NA
1990	CDC14_YFR028C_1779003_at	LSB5_YCL034W_1771191_at	-2.25341	14.7035	0.994349	NA	NA
1991	FKH1_YIL131C_1777130_at	LSB5_YCL034W_1771191_at	0.684147	20.5849	0.994349	NA	NA
1992	PUT3_YKL015W_1770773_at	LSB5_YCL034W_1771191_at	-0.565907	17.6442	0.994349	NA	NA
1993	MCM1_YMR043W_1770949_at	LSB5_YCL034W_1771191_at	0.700422	29.4069	0.994349	NA	NA
1994	YHP1_YDR451C_1778368_at	PMI40_YER003C_1774627_at	0.615907	0	0.99444	NA	NA
1995	DAL81_YIR023W_1771154_at	PMI40_YER003C_1774627_at	-0.429909	0	0.99444	NA	NA
1996	MCM1_YMR043W_1770949_at	PMI40_YER003C_1774627_at	0.268534	0	0.99444	NA	NA
1997	SWI6_YLR182W_1776552_at	TIM18_YOR297C_1773194_at	0.479556	0	0.974325	NA	1
1998	RTG2_YGL252C_1769907_at	TIM18_YOR297C_1773194_at	-0.422574	26.4663	0.974325	NA	NA
1999	HCM1_YCR065W_1772793_at	YBL112C_YBL112C_1774766_s_at	1.68638	0	0.996603	NA	0
[truncated: 2,718 more rows]
