# Supplementary material for: Using GeneReg to construct time delay gene regulatory networks
Source: BMC Res Notes. 2010 May 25;3:142. doi: 10.1186/1756-0500-3-142 (PMC2892504; doi:10.1186/1756-0500-3-142)
Supplement: Additional file 6 — Collection of time delay models in cyclin mutant cells. Each row represents one predicted regulation. The seven columns show regulator, target gene, regression coefficient, time delay, adjusted R2, consistency with the YEASTRACT database, and consistency with the STRING database. In these last two columns, 1 indicates consistency with the database, 0 indicates inconsistency when the regulator and target gene are included in the database, and NA indicates the database does not include the regulator or target gene. Regulations consistent with either the YEASTRACT database or STRING database (1 in either column) were considered as true, while regulations consistent or inconsistent with either the YEASTRACT database or STRING database (0 or 1 in either column) were considered as total regulations. Regulations with NA in both the YEASTRACT database and STRING database were excluded from accuracy calculation. [file 1756-0500-3-142-S6.XLS]

## Sheet: mut.models.database
	regulator	target	coef	delay	adj.r.squared	YEASTRACT	STRING
1	PDR3_YBL005W_1779706_at	DSE1_YER124C_1770749_at	1.59911	1.9748	0.939821	NA	NA
2	MET4_YNL103W_1775713_at	DSE1_YER124C_1770749_at	0.261292	19.748	0.939821	NA	NA
3	SWI5_YDR146C_1770349_at	YPL158C_YPL158C_1778564_at	1.3823	7.8992	0.995061	1	1
4	ACE2_YLR131C_1771312_at	YPL158C_YPL158C_1778564_at	0.465714	9.874	0.995061	1	NA
5	YOX1_YML027W_1775720_at	YLR049C_YLR049C_1771810_at	0.795014	7.8992	0.997493	NA	NA
6	RME1_YGR044C_1780221_at	YLR049C_YLR049C_1771810_at	-0.253796	19.748	0.997493	NA	NA
7	HCM1_YCR065W_1772793_at	YLR049C_YLR049C_1771810_at	-0.305691	13.8236	0.997493	NA	NA
8	CDC14_YFR028C_1779003_at	YLR049C_YLR049C_1771810_at	-0.269113	3.9496	0.997493	NA	NA
9	FKH1_YIL131C_1777130_at	YLR049C_YLR049C_1771810_at	0.269657	9.874	0.997493	NA	NA
10	ACE2_YLR131C_1771312_at	CDC46_YLR274W_1771390_at	-2.83841	3.9496	0.918147	NA	NA
11	NDD1_YOR372C_1776556_at	CDC46_YLR274W_1771390_at	0.359615	19.748	0.918147	NA	NA
12	YOX1_YML027W_1775720_at	YBR071W_YBR071W_1779265_at	1.153	0	0.991209	NA	NA
13	STB1_YNL309W_1771976_at	YBR071W_YBR071W_1779265_at	-0.379529	19.748	0.991209	NA	NA
14	SWI4_YER111C_1770133_at	YBR071W_YBR071W_1779265_at	0.723815	1.9748	0.991209	1	NA
15	RME1_YGR044C_1780221_at	YBR071W_YBR071W_1779265_at	1.65283	11.8488	0.991209	NA	NA
16	MET4_YNL103W_1775713_at	YBR071W_YBR071W_1779265_at	-2.55363	13.8236	0.991209	1	NA
17	DIG2_YDR480W_1778995_at	YBR071W_YBR071W_1779265_at	-0.362432	13.8236	0.991209	0	NA
18	NDD1_YOR372C_1776556_at	GAS3_YMR215W_1773766_at	0.551213	1.9748	0.996932	NA	NA
19	YHP1_YDR451C_1778368_at	GAS3_YMR215W_1773766_at	0.278998	0	0.996932	NA	NA
20	FHL1_YPR104C_1773575_at	GAS3_YMR215W_1773766_at	0.796107	13.8236	0.996932	NA	NA
21	INO4_YOL108C_1774516_at	GAS3_YMR215W_1773766_at	0.373789	0	0.996932	NA	NA
22	MET4_YNL103W_1775713_at	GAS3_YMR215W_1773766_at	-0.467163	7.8992	0.996932	1	NA
23	SWI6_YLR182W_1776552_at	GAS3_YMR215W_1773766_at	0.307566	19.748	0.996932	1	NA
24	YHP1_YDR451C_1778368_at	ALK1_YGL021W_1776407_at	0.315468	17.7732	0.99558	NA	NA
25	DIG2_YDR480W_1778995_at	ALK1_YGL021W_1776407_at	0.580649	19.748	0.99558	0	NA
26	SWI5_YDR146C_1770349_at	ALK1_YGL021W_1776407_at	0.779098	0	0.99558	NA	NA
27	MET4_YNL103W_1775713_at	ALK1_YGL021W_1776407_at	0.765969	13.8236	0.99558	NA	NA
28	ACE2_YLR131C_1771312_at	ALK1_YGL021W_1776407_at	-0.413918	13.8236	0.99558	NA	NA
29	NDD1_YOR372C_1776556_at	PIR3_YKL163W_1772229_at	-0.894937	17.7732	0.996045	NA	NA
30	FKH1_YIL131C_1777130_at	PIR3_YKL163W_1772229_at	-0.34819	3.9496	0.996045	NA	NA
31	DIG2_YDR480W_1778995_at	PIR3_YKL163W_1772229_at	0.255754	5.9244	0.996045	0	NA
32	FHL1_YPR104C_1773575_at	PIR3_YKL163W_1772229_at	-0.691094	19.748	0.996045	NA	NA
33	YOX1_YML027W_1775720_at	CRH1_YGR189C_1776793_at	1.13093	1.9748	0.998994	NA	NA
34	RME1_YGR044C_1780221_at	CRH1_YGR189C_1776793_at	0.724735	19.748	0.998994	NA	NA
35	DIG2_YDR480W_1778995_at	CRH1_YGR189C_1776793_at	0.935417	3.9496	0.998994	0	NA
36	CIN5_YOR028C_1770566_at	CRH1_YGR189C_1776793_at	-0.507742	19.748	0.998994	NA	NA
37	FKH1_YIL131C_1777130_at	CRH1_YGR189C_1776793_at	0.408766	15.7984	0.998994	NA	NA
38	HCM1_YCR065W_1772793_at	CRH1_YGR189C_1776793_at	-0.433933	13.8236	0.998994	NA	NA
39	NDD1_YOR372C_1776556_at	CRH1_YGR189C_1776793_at	-0.536546	19.748	0.998994	NA	NA
40	STB1_YNL309W_1771976_at	CRH1_YGR189C_1776793_at	-0.459254	19.748	0.998994	NA	NA
41	SWI5_YDR146C_1770349_at	CRH1_YGR189C_1776793_at	0.558418	0	0.998994	1	NA
42	DIG2_YDR480W_1778995_at	YNR009W_YNR009W_1776088_at	-0.320705	0	0.998389	0	NA
43	YOX1_YML027W_1775720_at	YNR009W_YNR009W_1776088_at	0.375526	15.7984	0.998389	NA	NA
44	HCM1_YCR065W_1772793_at	YNR009W_YNR009W_1776088_at	0.451761	17.7732	0.998389	NA	NA
45	NDD1_YOR372C_1776556_at	YNR009W_YNR009W_1776088_at	0.62839	7.8992	0.998389	NA	NA
46	RME1_YGR044C_1780221_at	YNR009W_YNR009W_1776088_at	-0.725459	7.8992	0.998389	NA	NA
47	CIN5_YOR028C_1770566_at	YNR009W_YNR009W_1776088_at	0.483764	15.7984	0.998389	NA	NA
48	CDC14_YFR028C_1779003_at	FKH1_YIL131C_1777130_at	0.723273	9.874	0.997624	NA	NA
49	INO4_YOL108C_1774516_at	FKH1_YIL131C_1777130_at	-1.04975	19.748	0.997624	NA	NA
50	FHL1_YPR104C_1773575_at	FKH1_YIL131C_1777130_at	0.911327	13.8236	0.997624	1	1
51	RME1_YGR044C_1780221_at	FKH1_YIL131C_1777130_at	0.285073	19.748	0.997624	NA	NA
52	DIG2_YDR480W_1778995_at	FKH1_YIL131C_1777130_at	0.304246	5.9244	0.997624	0	NA
53	ADR1_YDR216W_1776183_at	HLR1_YDR528W_1771495_at	-1.12798	0	0.989535	NA	NA
54	PUT3_YKL015W_1770773_at	HLR1_YDR528W_1771495_at	-0.753099	0	0.989535	NA	NA
55	ASH1_YKL185W_1772030_at	HLR1_YDR528W_1771495_at	0.502868	15.7984	0.989535	NA	NA
56	SWI5_YDR146C_1770349_at	CLB1_YGR108W_1769973_at	-0.501403	19.748	0.992364	NA	1
57	ACE2_YLR131C_1771312_at	CLB1_YGR108W_1769973_at	0.30243	19.748	0.992364	NA	1
58	MCM1_YMR043W_1770949_at	CLB1_YGR108W_1769973_at	0.259289	19.748	0.992364	1	1
59	DIG2_YDR480W_1778995_at	SUR7_YML052W_1779134_at	0.854009	11.8488	0.998152	0	NA
60	FKH1_YIL131C_1777130_at	SUR7_YML052W_1779134_at	0.682768	3.9496	0.998152	1	NA
61	CDC14_YFR028C_1779003_at	SUR7_YML052W_1779134_at	0.265285	11.8488	0.998152	NA	NA
62	FHL1_YPR104C_1773575_at	SUR7_YML052W_1779134_at	-0.286618	13.8236	0.998152	1	NA
63	NDD1_YOR372C_1776556_at	HSP150_YJL159W_1774842_at	-2.26419	19.748	0.989965	NA	NA
64	FHL1_YPR104C_1773575_at	HSP150_YJL159W_1774842_at	0.614341	19.748	0.989965	1	NA
65	DIG2_YDR480W_1778995_at	HSP150_YJL159W_1774842_at	1.1092	7.8992	0.989965	0	NA
66	CDC14_YFR028C_1779003_at	HSP150_YJL159W_1774842_at	-2.17101	19.748	0.989965	NA	NA
67	SWI6_YLR182W_1776552_at	HSP150_YJL159W_1774842_at	-0.2688	0	0.989965	NA	NA
68	MET4_YNL103W_1775713_at	HSP150_YJL159W_1774842_at	-0.478333	3.9496	0.989965	NA	NA
69	YHP1_YDR451C_1778368_at	BUD4_YJR092W_1775640_at	0.761591	15.7984	0.998136	NA	NA
70	DIG2_YDR480W_1778995_at	BUD4_YJR092W_1775640_at	0.428504	19.748	0.998136	0	NA
71	MET4_YNL103W_1775713_at	BUD4_YJR092W_1775640_at	-0.345304	19.748	0.998136	NA	NA
72	NDD1_YOR372C_1776556_at	YLR437C_YLR437C_1771388_at	0.95509	5.9244	0.984575	NA	NA
73	FKH1_YIL131C_1777130_at	BUD3_YCL014W_1776483_at	0.457389	7.8992	0.999261	1	NA
74	DIG2_YDR480W_1778995_at	BUD3_YCL014W_1776483_at	0.404708	11.8488	0.999261	0	1
75	INO4_YOL108C_1774516_at	BUD3_YCL014W_1776483_at	-0.317845	19.748	0.999261	NA	NA
76	MET4_YNL103W_1775713_at	BUD3_YCL014W_1776483_at	-0.665803	15.7984	0.999261	NA	NA
77	SWI5_YDR146C_1770349_at	YPL141C_YPL141C_1771561_at	0.749416	0	0.995209	NA	NA
78	MET4_YNL103W_1775713_at	YPL141C_YPL141C_1771561_at	0.891571	17.7732	0.995209	NA	NA
79	CDC14_YFR028C_1779003_at	YPL141C_YPL141C_1771561_at	0.351612	19.748	0.995209	NA	NA
80	PDR3_YBL005W_1779706_at	YPL141C_YPL141C_1771561_at	-0.386114	1.9748	0.995209	NA	NA
81	MCM1_YMR043W_1770949_at	YPL141C_YPL141C_1771561_at	-0.334598	15.7984	0.995209	NA	NA
82	INO4_YOL108C_1774516_at	TPO2_YGR138C_1777945_at	-0.495902	19.748	0.996077	1	NA
83	MET4_YNL103W_1775713_at	TPO2_YGR138C_1777945_at	0.715371	0	0.996077	NA	NA
84	YHP1_YDR451C_1778368_at	TPO2_YGR138C_1777945_at	-1.65561	1.9748	0.996077	NA	NA
85	RME1_YGR044C_1780221_at	TPO2_YGR138C_1777945_at	0.951921	13.8236	0.996077	NA	NA
86	FKH1_YIL131C_1777130_at	TPO2_YGR138C_1777945_at	2.68242	0	0.996077	NA	NA
87	YOX1_YML027W_1775720_at	TPO2_YGR138C_1777945_at	0.315517	17.7732	0.996077	NA	NA
88	DIG2_YDR480W_1778995_at	TPO2_YGR138C_1777945_at	-0.443085	9.874	0.996077	0	NA
89	CDC14_YFR028C_1779003_at	TPO2_YGR138C_1777945_at	0.737937	17.7732	0.996077	NA	NA
90	SWI5_YDR146C_1770349_at	TPO2_YGR138C_1777945_at	-0.52995	3.9496	0.996077	NA	NA
91	CIN5_YOR028C_1770566_at	TPO2_YGR138C_1777945_at	0.82502	13.8236	0.996077	NA	NA
92	NDD1_YOR372C_1776556_at	YMR003W_YMR003W_1769576_at	0.764051	5.9244	0.998045	0	NA
93	FKH1_YIL131C_1777130_at	YMR003W_YMR003W_1769576_at	1.39199	0	0.998045	0	NA
94	DIG2_YDR480W_1778995_at	YMR003W_YMR003W_1769576_at	-0.319514	0	0.998045	0	NA
95	CDC14_YFR028C_1779003_at	YMR003W_YMR003W_1769576_at	-0.683268	0	0.998045	0	NA
96	INO4_YOL108C_1774516_at	YMR003W_YMR003W_1769576_at	-0.350915	11.8488	0.998045	0	NA
97	MET4_YNL103W_1775713_at	YMR003W_YMR003W_1769576_at	0.484376	17.7732	0.998045	0	NA
98	CIN5_YOR028C_1770566_at	YMR003W_YMR003W_1769576_at	0.284731	7.8992	0.998045	0	NA
99	YOX1_YML027W_1775720_at	PCL2_YDL127W_1773886_at	0.403217	0	0.999307	NA	NA
100	RME1_YGR044C_1780221_at	PCL2_YDL127W_1773886_at	-0.273896	0	0.999307	NA	NA
101	INO4_YOL108C_1774516_at	PCL2_YDL127W_1773886_at	-0.291943	17.7732	0.999307	NA	NA
102	MET4_YNL103W_1775713_at	PCL2_YDL127W_1773886_at	0.356255	19.748	0.999307	NA	NA
103	ACE2_YLR131C_1771312_at	PIG1_YLR273C_1773974_at	-1.18167	9.874	0.918724	NA	NA
104	KAR4_YCL055W_1778355_at	PIG1_YLR273C_1773974_at	0.340377	15.7984	0.918724	NA	NA
105	FKH1_YIL131C_1777130_at	CDC5_YMR001C_1775593_at	0.320091	15.7984	0.991729	1	1
106	SWI5_YDR146C_1770349_at	CDC5_YMR001C_1775593_at	0.279835	0	0.991729	NA	1
107	MET4_YNL103W_1775713_at	CDC5_YMR001C_1775593_at	-0.456145	19.748	0.991729	NA	NA
108	MCM1_YMR043W_1770949_at	CDC5_YMR001C_1775593_at	0.348582	11.8488	0.991729	1	1
109	FKH1_YIL131C_1777130_at	YOR315W_YOR315W_1778739_at	0.696126	1.9748	0.995276	1	NA
110	FHL1_YPR104C_1773575_at	YOR315W_YOR315W_1778739_at	0.355309	13.8236	0.995276	NA	NA
111	CDC14_YFR028C_1779003_at	YOR315W_YOR315W_1778739_at	-0.644293	9.874	0.995276	NA	NA
112	DIG2_YDR480W_1778995_at	YOR315W_YOR315W_1778739_at	-0.35406	0	0.995276	0	NA
113	SWI6_YLR182W_1776552_at	YOR315W_YOR315W_1778739_at	0.609014	9.874	0.995276	NA	NA
114	RTG2_YGL252C_1769907_at	YOR315W_YOR315W_1778739_at	0.452037	11.8488	0.995276	NA	NA
115	MET4_YNL103W_1775713_at	YOR315W_YOR315W_1778739_at	-0.257458	15.7984	0.995276	NA	NA
116	SWI5_YDR146C_1770349_at	CHS1_YNL192W_1778568_at	0.587784	19.748	0.958483	1	NA
117	PDR3_YBL005W_1779706_at	CHS1_YNL192W_1778568_at	-1.30462	19.748	0.958483	NA	NA
118	MET4_YNL103W_1775713_at	CHS1_YNL192W_1778568_at	0.268367	17.7732	0.958483	1	NA
119	PUT3_YKL015W_1770773_at	SWI4_YER111C_1770133_at	-1.96629	9.874	0.990943	NA	NA
120	STB1_YNL309W_1771976_at	SWI4_YER111C_1770133_at	-1.01586	0	0.990943	NA	1
121	HCM1_YCR065W_1772793_at	SWI4_YER111C_1770133_at	0.51565	0	0.990943	NA	1
122	ADR1_YDR216W_1776183_at	SWI4_YER111C_1770133_at	-0.385209	5.9244	0.990943	NA	NA
123	ASH1_YKL185W_1772030_at	SWI4_YER111C_1770133_at	0.417413	9.874	0.990943	NA	1
124	SWI5_YDR146C_1770349_at	SRC1_YML034W_1779276_at	-0.352438	0	0.991928	NA	NA
125	YHP1_YDR451C_1778368_at	SRC1_YML034W_1779276_at	1.00439	19.748	0.991928	NA	NA
126	ACE2_YLR131C_1771312_at	SRC1_YML034W_1779276_at	0.434938	9.874	0.991928	NA	NA
127	MET4_YNL103W_1775713_at	SRC1_YML034W_1779276_at	1.01853	1.9748	0.991928	1	NA
128	KAR4_YCL055W_1778355_at	SRC1_YML034W_1779276_at	-0.389639	17.7732	0.991928	NA	NA
129	MCM1_YMR043W_1770949_at	SRC1_YML034W_1779276_at	-0.581399	3.9496	0.991928	NA	NA
130	INO4_YOL108C_1774516_at	YJL118W_YJL118W_1778155_at	-0.746159	13.8236	0.998686	1	NA
131	RME1_YGR044C_1780221_at	YJL118W_YJL118W_1778155_at	0.34294	19.748	0.998686	NA	NA
132	FKH1_YIL131C_1777130_at	YJL118W_YJL118W_1778155_at	1.77713	0	0.998686	NA	NA
133	YOX1_YML027W_1775720_at	YJL118W_YJL118W_1778155_at	0.442201	1.9748	0.998686	NA	NA
134	DIG2_YDR480W_1778995_at	YJL118W_YJL118W_1778155_at	-0.41045	0	0.998686	0	NA
135	CIN5_YOR028C_1770566_at	YJL118W_YJL118W_1778155_at	0.727237	9.874	0.998686	NA	NA
136	CDC14_YFR028C_1779003_at	YJL118W_YJL118W_1778155_at	-0.491236	19.748	0.998686	NA	NA
137	STB1_YNL309W_1771976_at	YJL118W_YJL118W_1778155_at	0.598687	0	0.998686	NA	NA
138	MET4_YNL103W_1775713_at	YJL118W_YJL118W_1778155_at	0.320131	0	0.998686	NA	NA
139	ADR1_YDR216W_1776183_at	KCC4_YCL024W_1779753_at	-0.875611	3.9496	0.948849	NA	NA
140	ASH1_YKL185W_1772030_at	KCC4_YCL024W_1779753_at	2.1465	17.7732	0.948849	NA	NA
141	PUT3_YKL015W_1770773_at	KCC4_YCL024W_1779753_at	1.83294	15.7984	0.948849	NA	NA
142	YHP1_YDR451C_1778368_at	YIL158W_YIL158W_1776290_at	0.409215	11.8488	0.999688	NA	NA
143	DIG2_YDR480W_1778995_at	YIL158W_YIL158W_1776290_at	0.490346	13.8236	0.999688	0	NA
144	FKH1_YIL131C_1777130_at	YIL158W_YIL158W_1776290_at	0.40985	15.7984	0.999688	1	NA
145	SWI5_YDR146C_1770349_at	YIL158W_YIL158W_1776290_at	0.585865	0	0.999688	NA	NA
146	MET4_YNL103W_1775713_at	YIL158W_YIL158W_1776290_at	0.312475	1.9748	0.999688	NA	NA
147	INO4_YOL108C_1774516_at	YIL158W_YIL158W_1776290_at	0.480404	13.8236	0.999688	NA	NA
148	CIN5_YOR028C_1770566_at	YIL158W_YIL158W_1776290_at	-0.266368	0	0.999688	NA	NA
149	YHP1_YDR451C_1778368_at	SWI5_YDR146C_1770349_at	0.630908	19.748	0.998243	NA	NA
150	DIG2_YDR480W_1778995_at	SWI5_YDR146C_1770349_at	-0.260613	7.8992	0.998243	0	NA
151	MET4_YNL103W_1775713_at	SWI5_YDR146C_1770349_at	-0.467047	19.748	0.998243	NA	1
152	FKH1_YIL131C_1777130_at	SWI5_YDR146C_1770349_at	0.822422	9.874	0.998243	1	1
153	CDC14_YFR028C_1779003_at	SWI5_YDR146C_1770349_at	-1.00779	11.8488	0.998243	NA	1
154	INO4_YOL108C_1774516_at	SWI5_YDR146C_1770349_at	1.00949	13.8236	0.998243	1	NA
155	FHL1_YPR104C_1773575_at	SWI5_YDR146C_1770349_at	-0.263426	19.748	0.998243	NA	1
156	RME1_YGR044C_1780221_at	SWI5_YDR146C_1770349_at	-0.267273	3.9496	0.998243	NA	1
157	DIG2_YDR480W_1778995_at	YMR001C-A_YMR001C-A_1778753_at	0.647222	15.7984	0.997003	0	0
158	MET4_YNL103W_1775713_at	YMR001C-A_YMR001C-A_1778753_at	-0.273001	17.7732	0.997003	NA	0
159	YHP1_YDR451C_1778368_at	YMR001C-A_YMR001C-A_1778753_at	-0.419784	9.874	0.997003	NA	0
160	SWI5_YDR146C_1770349_at	YMR001C-A_YMR001C-A_1778753_at	0.884933	0	0.997003	NA	0
161	INO4_YOL108C_1774516_at	YMR001C-A_YMR001C-A_1778753_at	1.2369	5.9244	0.997003	NA	0
162	CDC14_YFR028C_1779003_at	YMR001C-A_YMR001C-A_1778753_at	-0.451118	9.874	0.997003	NA	0
163	RME1_YGR044C_1780221_at	YMR001C-A_YMR001C-A_1778753_at	-0.35619	1.9748	0.997003	NA	0
164	MCM1_YMR043W_1770949_at	YMR001C-A_YMR001C-A_1778753_at	0.290092	9.874	0.997003	1	0
165	HCM1_YCR065W_1772793_at	YMR001C-A_YMR001C-A_1778753_at	0.303532	0	0.997003	NA	0
166	KAR4_YCL055W_1778355_at	YMR001C-A_YMR001C-A_1778753_at	0.358127	0	0.997003	NA	0
167	YOX1_YML027W_1775720_at	MCD1_YDL003W_1775495_at	0.88321	1.9748	0.998072	NA	NA
168	RME1_YGR044C_1780221_at	MCD1_YDL003W_1775495_at	0.388104	19.748	0.998072	NA	NA
169	INO4_YOL108C_1774516_at	MCD1_YDL003W_1775495_at	0.407221	9.874	0.998072	NA	NA
170	HCM1_YCR065W_1772793_at	MCD1_YDL003W_1775495_at	0.602587	0	0.998072	NA	NA
171	CIN5_YOR028C_1770566_at	MCD1_YDL003W_1775495_at	0.255928	9.874	0.998072	1	NA
172	MET4_YNL103W_1775713_at	MCD1_YDL003W_1775495_at	-0.560087	7.8992	0.998072	NA	NA
173	SWI4_YER111C_1770133_at	ASF1_YJL115W_1773349_at	0.34384	7.8992	0.982571	NA	NA
174	STB1_YNL309W_1771976_at	ASF1_YJL115W_1773349_at	0.277652	0	0.982571	NA	NA
175	PUT3_YKL015W_1770773_at	ASF1_YJL115W_1773349_at	-0.477329	11.8488	0.982571	NA	NA
176	ASH1_YKL185W_1772030_at	ASF1_YJL115W_1773349_at	0.389688	7.8992	0.982571	NA	NA
177	FKH1_YIL131C_1777130_at	CHS2_YBR038W_1778194_at	0.507064	19.748	0.993303	1	NA
178	YHP1_YDR451C_1778368_at	CHS2_YBR038W_1778194_at	0.765396	17.7732	0.993303	NA	NA
179	MET4_YNL103W_1775713_at	CHS2_YBR038W_1778194_at	-0.313056	0	0.993303	NA	NA
180	DIG2_YDR480W_1778995_at	CHS2_YBR038W_1778194_at	-0.621644	9.874	0.993303	0	NA
181	INO4_YOL108C_1774516_at	CHS2_YBR038W_1778194_at	-0.79391	5.9244	0.993303	NA	NA
182	CDC14_YFR028C_1779003_at	CHS2_YBR038W_1778194_at	-0.378045	17.7732	0.993303	NA	NA
183	NDD1_YOR372C_1776556_at	CHS2_YBR038W_1778194_at	-0.33902	13.8236	0.993303	NA	NA
184	HCM1_YCR065W_1772793_at	DPB2_YPR175W_1770645_at	0.642014	0	0.996692	0	NA
185	STB1_YNL309W_1771976_at	DPB2_YPR175W_1770645_at	1.05397	0	0.996692	0	NA
186	CIN5_YOR028C_1770566_at	DPB2_YPR175W_1770645_at	0.320703	0	0.996692	0	NA
187	RME1_YGR044C_1780221_at	DPB2_YPR175W_1770645_at	-0.327661	0	0.996692	0	NA
188	CDC14_YFR028C_1779003_at	DPB2_YPR175W_1770645_at	-0.269866	13.8236	0.996692	0	1
189	YOX1_YML027W_1775720_at	PCL1_YNL289W_1778319_at	1.10062	0	0.99764	NA	NA
190	RME1_YGR044C_1780221_at	PCL1_YNL289W_1778319_at	1.06057	11.8488	0.99764	NA	NA
191	INO4_YOL108C_1774516_at	PCL1_YNL289W_1778319_at	-2.55862	11.8488	0.99764	NA	NA
192	STB1_YNL309W_1771976_at	PCL1_YNL289W_1778319_at	-0.803231	19.748	0.99764	NA	NA
193	SWI4_YER111C_1770133_at	PCL1_YNL289W_1778319_at	0.319842	11.8488	0.99764	1	1
194	FKH1_YIL131C_1777130_at	YDR089W_YDR089W_1774469_at	1.20383	0	0.997401	NA	NA
195	CDC14_YFR028C_1779003_at	YDR089W_YDR089W_1774469_at	-0.68867	9.874	0.997401	NA	NA
196	YOX1_YML027W_1775720_at	YOL007C_YOL007C_1778296_at	0.757473	5.9244	0.998317	NA	1
197	RME1_YGR044C_1780221_at	YOL007C_YOL007C_1778296_at	-0.539547	19.748	0.998317	NA	NA
198	DIG2_YDR480W_1778995_at	YOL007C_YOL007C_1778296_at	0.543977	19.748	0.998317	0	NA
199	FKH1_YIL131C_1777130_at	YOL007C_YOL007C_1778296_at	-0.251228	0	0.998317	NA	NA
200	PUT3_YKL015W_1770773_at	YKR077W_YKR077W_1772965_at	-1.61894	3.9496	0.98884	NA	NA
201	ASH1_YKL185W_1772030_at	YKR077W_YKR077W_1772965_at	0.82383	15.7984	0.98884	NA	NA
202	ADR1_YDR216W_1776183_at	YKR077W_YKR077W_1772965_at	-0.343583	0	0.98884	NA	NA
203	HCM1_YCR065W_1772793_at	SMC3_YJL074C_1779856_at	0.910482	0	0.997502	NA	NA
204	STB1_YNL309W_1771976_at	SMC3_YJL074C_1779856_at	0.935662	0	0.997502	NA	NA
205	CDC14_YFR028C_1779003_at	SMC3_YJL074C_1779856_at	-0.268264	15.7984	0.997502	NA	NA
206	NDD1_YOR372C_1776556_at	ACE2_YLR131C_1771312_at	0.413568	19.748	0.96208	NA	1
207	MCM1_YMR043W_1770949_at	ACE2_YLR131C_1771312_at	-0.340875	11.8488	0.96208	1	1
208	STB1_YNL309W_1771976_at	MSH6_YDR097C_1775548_at	1.96787	0	0.997517	NA	NA
209	HCM1_YCR065W_1772793_at	MSH6_YDR097C_1775548_at	0.51183	0	0.997517	NA	NA
210	ADR1_YDR216W_1776183_at	MSH6_YDR097C_1775548_at	0.264384	17.7732	0.997517	NA	NA
211	NDD1_YOR372C_1776556_at	HPR5_YJL092W_1773491_at	0.363522	1.9748	0.997776	NA	NA
212	YOX1_YML027W_1775720_at	HPR5_YJL092W_1773491_at	0.325987	17.7732	0.997776	NA	NA
213	DIG2_YDR480W_1778995_at	HPR5_YJL092W_1773491_at	0.287355	15.7984	0.997776	0	NA
214	CDC14_YFR028C_1779003_at	HPR5_YJL092W_1773491_at	-0.456686	3.9496	0.997776	NA	NA
215	FHL1_YPR104C_1773575_at	HPR5_YJL092W_1773491_at	1.07944	13.8236	0.997776	NA	NA
216	STB1_YNL309W_1771976_at	SEN34_YAR008W_1771711_at	1.16872	0	0.997937	NA	NA
217	ADR1_YDR216W_1776183_at	SEN34_YAR008W_1771711_at	-0.533374	1.9748	0.997937	NA	NA
218	SWI6_YLR182W_1776552_at	SEN34_YAR008W_1771711_at	0.556426	0	0.997937	NA	NA
219	SWI5_YDR146C_1770349_at	HST3_YOR025W_1769834_at	0.659793	0	0.97316	NA	NA
220	MET4_YNL103W_1775713_at	HST3_YOR025W_1769834_at	0.464994	17.7732	0.97316	NA	NA
221	HCM1_YCR065W_1772793_at	PRR1_YKL116C_1770263_at	0.487363	0	0.984232	0	NA
222	RTG2_YGL252C_1769907_at	PRR1_YKL116C_1770263_at	1.03194	0	0.984232	0	NA
223	ASH1_YKL185W_1772030_at	ERP3_YDL018C_1775298_at	0.853081	19.748	0.95108	NA	NA
224	PUT3_YKL015W_1770773_at	ERP3_YDL018C_1775298_at	-0.603771	13.8236	0.95108	NA	NA
225	ASH1_YKL185W_1772030_at	RFA1_YAR007C_1773412_at	0.56098	19.748	0.906969	NA	NA
226	PUT3_YKL015W_1770773_at	RFA1_YAR007C_1773412_at	-0.668804	19.748	0.906969	NA	NA
227	STB1_YNL309W_1771976_at	CDC45_YLR103C_1771269_at	1.43223	0	0.996633	NA	NA
228	HCM1_YCR065W_1772793_at	CDC45_YLR103C_1771269_at	0.361744	0	0.996633	NA	NA
229	YOX1_YML027W_1775720_at	AXL2_YIL140W_1772712_at	1.07877	5.9244	0.998913	NA	NA
230	DIG2_YDR480W_1778995_at	AXL2_YIL140W_1772712_at	-0.795916	0	0.998913	0	NA
231	INO4_YOL108C_1774516_at	AXL2_YIL140W_1772712_at	0.758076	19.748	0.998913	NA	NA
232	RME1_YGR044C_1780221_at	AXL2_YIL140W_1772712_at	0.884391	19.748	0.998913	NA	NA
233	HCM1_YCR065W_1772793_at	AXL2_YIL140W_1772712_at	-1.81542	0	0.998913	NA	NA
234	CIN5_YOR028C_1770566_at	AXL2_YIL140W_1772712_at	-1.10017	15.7984	0.998913	NA	NA
235	YHP1_YDR451C_1778368_at	AXL2_YIL140W_1772712_at	1.24086	0	0.998913	NA	NA
236	STB1_YNL309W_1771976_at	AXL2_YIL140W_1772712_at	1.26411	0	0.998913	NA	NA
237	FKH1_YIL131C_1777130_at	AXL2_YIL140W_1772712_at	0.299012	19.748	0.998913	NA	NA
238	SWI4_YER111C_1770133_at	AXL2_YIL140W_1772712_at	0.664653	1.9748	0.998913	1	NA
239	YHP1_YDR451C_1778368_at	HTA2_YBL003C_1775235_at	0.594966	0	0.999608	NA	NA
240	YOX1_YML027W_1775720_at	HTA2_YBL003C_1775235_at	0.504095	11.8488	0.999608	NA	NA
241	INO4_YOL108C_1774516_at	HTA2_YBL003C_1775235_at	0.903648	13.8236	0.999608	NA	NA
242	CDC14_YFR028C_1779003_at	HTA2_YBL003C_1775235_at	0.309317	19.748	0.999608	NA	NA
243	FKH1_YIL131C_1777130_at	HTA2_YBL003C_1775235_at	0.287486	17.7732	0.999608	NA	NA
244	RME1_YGR044C_1780221_at	MNN1_YER001W_1776993_at	-0.341133	1.9748	0.999634	NA	NA
245	INO4_YOL108C_1774516_at	MNN1_YER001W_1776993_at	-0.785399	9.874	0.999634	NA	NA
246	HCM1_YCR065W_1772793_at	MNN1_YER001W_1776993_at	0.322059	0	0.999634	NA	NA
247	CDC14_YFR028C_1779003_at	MNN1_YER001W_1776993_at	-0.423669	9.874	0.999634	NA	NA
248	DIG2_YDR480W_1778995_at	MNN1_YER001W_1776993_at	0.547116	7.8992	0.999634	0	NA
249	STB1_YNL309W_1771976_at	MNN1_YER001W_1776993_at	-0.464761	17.7732	0.999634	NA	1
250	MET4_YNL103W_1775713_at	MNN1_YER001W_1776993_at	0.425518	1.9748	0.999634	NA	NA
251	NDD1_YOR372C_1776556_at	MNN1_YER001W_1776993_at	0.319113	7.8992	0.999634	NA	NA
252	SWI4_YER111C_1770133_at	MNN1_YER001W_1776993_at	0.271327	0	0.999634	1	NA
253	FKH1_YIL131C_1777130_at	KAR3_YPR141C_1771931_at	0.356903	0	0.993242	NA	NA
254	NDD1_YOR372C_1776556_at	KAR3_YPR141C_1771931_at	0.579318	0	0.993242	NA	NA
255	FHL1_YPR104C_1773575_at	KAR3_YPR141C_1771931_at	0.348433	0	0.993242	NA	NA
256	STB1_YNL309W_1771976_at	RAD27_YKL113C_1777959_at	0.759195	1.9748	0.996458	NA	NA
257	INO4_YOL108C_1774516_at	RAD27_YKL113C_1777959_at	-0.251521	17.7732	0.996458	NA	NA
258	PUT3_YKL015W_1770773_at	RAD27_YKL113C_1777959_at	-1.26107	9.874	0.996458	NA	NA
259	SWI6_YLR182W_1776552_at	RAD27_YKL113C_1777959_at	0.311998	9.874	0.996458	1	1
260	FHL1_YPR104C_1773575_at	RAD27_YKL113C_1777959_at	0.453408	3.9496	0.996458	NA	NA
261	DIG2_YDR480W_1778995_at	WSC2_YNL283C_1773623_at	0.535626	0	0.998921	0	NA
262	INO4_YOL108C_1774516_at	WSC2_YNL283C_1773623_at	0.952623	13.8236	0.998921	NA	NA
263	YHP1_YDR451C_1778368_at	WSC2_YNL283C_1773623_at	1.02838	0	0.998921	NA	NA
264	RME1_YGR044C_1780221_at	WSC2_YNL283C_1773623_at	-0.842141	1.9748	0.998921	NA	NA
265	FKH1_YIL131C_1777130_at	WSC2_YNL283C_1773623_at	-0.254106	19.748	0.998921	NA	NA
266	HCM1_YCR065W_1772793_at	WSC2_YNL283C_1773623_at	0.398506	15.7984	0.998921	NA	NA
267	CIN5_YOR028C_1770566_at	WSC2_YNL283C_1773623_at	0.581632	15.7984	0.998921	NA	NA
268	YOX1_YML027W_1775720_at	RTT107_YHR154W_1772981_at	0.81868	3.9496	0.999127	NA	NA
269	HCM1_YCR065W_1772793_at	RTT107_YHR154W_1772981_at	0.560175	0	0.999127	NA	NA
270	INO4_YOL108C_1774516_at	RTT107_YHR154W_1772981_at	-0.339715	0	0.999127	1	NA
271	STB1_YNL309W_1771976_at	RTT107_YHR154W_1772981_at	-0.988983	0	0.999127	NA	NA
272	CDC14_YFR028C_1779003_at	RTT107_YHR154W_1772981_at	1.32811	11.8488	0.999127	NA	NA
273	FKH1_YIL131C_1777130_at	RTT107_YHR154W_1772981_at	-0.929746	19.748	0.999127	NA	NA
274	ADR1_YDR216W_1776183_at	RTT107_YHR154W_1772981_at	0.25927	5.9244	0.999127	NA	NA
275	RME1_YGR044C_1780221_at	CAR2_YLR438W_1775480_at	0.587229	7.8992	0.998995	NA	NA
276	CIN5_YOR028C_1770566_at	CAR2_YLR438W_1775480_at	0.871131	15.7984	0.998995	NA	NA
277	HCM1_YCR065W_1772793_at	CAR2_YLR438W_1775480_at	1.03926	3.9496	0.998995	NA	NA
278	STB1_YNL309W_1771976_at	CAR2_YLR438W_1775480_at	-1.19143	0	0.998995	NA	NA
279	ADR1_YDR216W_1776183_at	CAR2_YLR438W_1775480_at	0.324958	9.874	0.998995	1	NA
280	INO4_YOL108C_1774516_at	CAR2_YLR438W_1775480_at	0.668023	5.9244	0.998995	NA	NA
281	CDC14_YFR028C_1779003_at	CAR2_YLR438W_1775480_at	-3.4164	17.7732	0.998995	NA	NA
282	FKH1_YIL131C_1777130_at	CAR2_YLR438W_1775480_at	1.78603	11.8488	0.998995	NA	NA
283	SWI6_YLR182W_1776552_at	CAR2_YLR438W_1775480_at	-0.827298	3.9496	0.998995	NA	NA
284	DIG2_YDR480W_1778995_at	CAR2_YLR438W_1775480_at	-0.297212	19.748	0.998995	0	NA
285	YOX1_YML027W_1775720_at	CLN2_YPL256C_1776763_at	0.745594	3.9496	0.999157	1	NA
286	RME1_YGR044C_1780221_at	CLN2_YPL256C_1776763_at	-0.254763	19.748	0.999157	1	1
287	DIG2_YDR480W_1778995_at	CLN2_YPL256C_1776763_at	0.268855	5.9244	0.999157	0	1
288	INO4_YOL108C_1774516_at	CLN2_YPL256C_1776763_at	-0.326553	19.748	0.999157	NA	NA
289	YOX1_YML027W_1775720_at	PRY2_YKR013W_1779888_at	0.918607	1.9748	0.997377	NA	NA
290	RME1_YGR044C_1780221_at	PRY2_YKR013W_1779888_at	-0.310703	19.748	0.997377	NA	NA
291	DIG2_YDR480W_1778995_at	PRY2_YKR013W_1779888_at	0.617225	13.8236	0.997377	0	NA
292	HCM1_YCR065W_1772793_at	PRY2_YKR013W_1779888_at	-0.412778	19.748	0.997377	NA	NA
293	FKH1_YIL131C_1777130_at	PRY2_YKR013W_1779888_at	0.273802	11.8488	0.997377	NA	NA
294	RME1_YGR044C_1780221_at	BUD9_YGR041W_1773030_at	-0.837657	19.748	0.990219	NA	NA
295	CIN5_YOR028C_1770566_at	BUD9_YGR041W_1773030_at	-0.35017	0	0.990219	NA	NA
296	INO4_YOL108C_1774516_at	BUD9_YGR041W_1773030_at	0.939336	19.748	0.990219	NA	NA
297	RTG2_YGL252C_1769907_at	BUD9_YGR041W_1773030_at	-0.986458	13.8236	0.990219	NA	NA
298	DIG2_YDR480W_1778995_at	BUD9_YGR041W_1773030_at	0.519575	1.9748	0.990219	0	NA
299	FKH1_YIL131C_1777130_at	BUD9_YGR041W_1773030_at	-0.676578	0	0.990219	1	NA
300	YOX1_YML027W_1775720_at	PDS5_YMR076C_1769420_at	0.492676	0	0.999205	NA	NA
301	HCM1_YCR065W_1772793_at	PDS5_YMR076C_1769420_at	0.412231	0	0.999205	NA	NA
302	STB1_YNL309W_1771976_at	PDS5_YMR076C_1769420_at	0.405835	7.8992	0.999205	NA	NA
303	RME1_YGR044C_1780221_at	PDS5_YMR076C_1769420_at	0.250203	19.748	0.999205	NA	NA
304	INO4_YOL108C_1774516_at	PDS5_YMR076C_1769420_at	-0.507247	0	0.999205	NA	NA
305	CDC14_YFR028C_1779003_at	PDS5_YMR076C_1769420_at	-0.27395	7.8992	0.999205	NA	NA
306	DIG2_YDR480W_1778995_at	YHP1_YDR451C_1778368_at	0.593649	9.874	0.998519	0	NA
307	INO4_YOL108C_1774516_at	YHP1_YDR451C_1778368_at	-0.447239	19.748	0.998519	1	NA
308	CDC14_YFR028C_1779003_at	YHP1_YDR451C_1778368_at	0.64073	19.748	0.998519	NA	NA
309	MET4_YNL103W_1775713_at	YHP1_YDR451C_1778368_at	-0.720414	1.9748	0.998519	NA	NA
310	YHP1_YDR451C_1778368_at	YGP1_YNL160W_1771908_at	-2.13832	0	0.998787	NA	NA
311	DIG2_YDR480W_1778995_at	YGP1_YNL160W_1771908_at	0.403761	19.748	0.998787	0	NA
312	FKH1_YIL131C_1777130_at	YGP1_YNL160W_1771908_at	-0.328684	9.874	0.998787	NA	NA
313	SWI4_YER111C_1770133_at	RAD53_YPL153C_1770864_at	0.365002	1.9748	0.996322	0	1
314	STB1_YNL309W_1771976_at	RAD53_YPL153C_1770864_at	0.959643	7.8992	0.996322	0	NA
315	PUT3_YKL015W_1770773_at	RAD53_YPL153C_1770864_at	0.273547	11.8488	0.996322	0	NA
316	HCM1_YCR065W_1772793_at	RAD53_YPL153C_1770864_at	-0.331636	9.874	0.996322	0	NA
317	RTG2_YGL252C_1769907_at	RAD53_YPL153C_1770864_at	-0.528747	1.9748	0.996322	0	NA
318	ASH1_YKL185W_1772030_at	RAD53_YPL153C_1770864_at	0.358498	19.748	0.996322	0	NA
319	SWI6_YLR182W_1776552_at	RAD53_YPL153C_1770864_at	0.304546	1.9748	0.996322	0	1
320	FKH1_YIL131C_1777130_at	SGO1_YOR073W_1772165_at	0.437466	0	0.994475	NA	NA
321	CDC14_YFR028C_1779003_at	SGO1_YOR073W_1772165_at	-0.413858	5.9244	0.994475	NA	1
322	FHL1_YPR104C_1773575_at	SGO1_YOR073W_1772165_at	0.58997	9.874	0.994475	NA	NA
323	SWI6_YLR182W_1776552_at	SGO1_YOR073W_1772165_at	0.415481	11.8488	0.994475	NA	NA
324	RTG2_YGL252C_1769907_at	SGO1_YOR073W_1772165_at	0.289277	0	0.994475	NA	NA
325	MET4_YNL103W_1775713_at	SGO1_YOR073W_1772165_at	-0.2633	9.874	0.994475	1	NA
326	STB1_YNL309W_1771976_at	YPL267W_YPL267W_1775835_at	2.88407	0	0.990402	NA	NA
327	ADR1_YDR216W_1776183_at	YPL267W_YPL267W_1775835_at	0.538927	9.874	0.990402	NA	NA
328	STB1_YNL309W_1771976_at	POL12_YBL035C_1774459_at	1.5936	0	0.993092	0	NA
329	SWI4_YER111C_1770133_at	POL12_YBL035C_1774459_at	0.306092	0	0.993092	0	NA
330	STB1_YNL309W_1771976_at	POL30_YBR088C_1774691_at	1.51922	0	0.995702	NA	NA
331	YOX1_YML027W_1775720_at	POL30_YBR088C_1774691_at	0.260762	0	0.995702	NA	NA
332	CIN5_YOR028C_1770566_at	POL30_YBR088C_1774691_at	-0.357151	9.874	0.995702	NA	NA
333	RME1_YGR044C_1780221_at	POL30_YBR088C_1774691_at	0.592654	11.8488	0.995702	NA	NA
334	INO4_YOL108C_1774516_at	POL30_YBR088C_1774691_at	-1.93695	3.9496	0.995702	NA	NA
335	YHP1_YDR451C_1778368_at	POL30_YBR088C_1774691_at	-0.455641	19.748	0.995702	NA	NA
336	MET4_YNL103W_1775713_at	POL30_YBR088C_1774691_at	-1.0516	15.7984	0.995702	NA	NA
337	FKH1_YIL131C_1777130_at	CIN8_YEL061C_1770725_at	0.400916	0	0.996853	NA	NA
338	NDD1_YOR372C_1776556_at	CIN8_YEL061C_1770725_at	0.375439	0	0.996853	NA	NA
339	FHL1_YPR104C_1773575_at	CIN8_YEL061C_1770725_at	0.311772	7.8992	0.996853	1	NA
340	SWI6_YLR182W_1776552_at	CIN8_YEL061C_1770725_at	0.469718	0	0.996853	NA	1
341	RTG2_YGL252C_1769907_at	CIN8_YEL061C_1770725_at	0.368365	3.9496	0.996853	NA	NA
342	SWI5_YDR146C_1770349_at	YLR194C_YLR194C_1774824_at	2.19958	19.748	0.974163	1	NA
343	ACE2_YLR131C_1771312_at	YLR194C_YLR194C_1774824_at	-0.800736	13.8236	0.974163	NA	NA
344	MET4_YNL103W_1775713_at	YLR194C_YLR194C_1774824_at	0.311835	0	0.974163	1	NA
345	SWI5_YDR146C_1770349_at	YMR122W-A_YMR122W-A_1773198_at	0.25687	13.8236	0.971495	NA	NA
346	PDR3_YBL005W_1779706_at	YMR122W-A_YMR122W-A_1773198_at	-0.757712	1.9748	0.971495	NA	NA
347	YOX1_YML027W_1775720_at	SVS1_YPL163C_1776068_at	0.770701	7.8992	0.998603	NA	NA
348	DIG2_YDR480W_1778995_at	SVS1_YPL163C_1776068_at	0.752193	19.748	0.998603	0	NA
349	YHP1_YDR451C_1778368_at	SVS1_YPL163C_1776068_at	0.511516	19.748	0.998603	NA	NA
350	NDD1_YOR372C_1776556_at	SVS1_YPL163C_1776068_at	-1.747	7.8992	0.998603	NA	NA
351	STB1_YNL309W_1771976_at	SVS1_YPL163C_1776068_at	0.994358	1.9748	0.998603	NA	NA
352	SWI5_YDR146C_1770349_at	SVS1_YPL163C_1776068_at	0.406713	0	0.998603	NA	NA
353	HCM1_YCR065W_1772793_at	BUD8_YLR353W_1773973_at	0.29642	15.7984	0.988532	NA	NA
354	CDC14_YFR028C_1779003_at	BUD8_YLR353W_1773973_at	1.17115	19.748	0.988532	NA	NA
355	INO4_YOL108C_1774516_at	BUD8_YLR353W_1773973_at	0.271251	15.7984	0.988532	NA	NA
356	FHL1_YPR104C_1773575_at	BUD8_YLR353W_1773973_at	-0.726145	19.748	0.988532	NA	NA
357	SWI6_YLR182W_1776552_at	BUD8_YLR353W_1773973_at	0.292293	7.8992	0.988532	NA	NA
358	NDD1_YOR372C_1776556_at	CIK1_YMR198W_1775458_at	0.428911	1.9748	0.98038	NA	NA
359	FHL1_YPR104C_1773575_at	CIK1_YMR198W_1775458_at	0.82153	9.874	0.98038	NA	NA
360	RTG2_YGL252C_1769907_at	CIK1_YMR198W_1775458_at	0.386997	9.874	0.98038	NA	NA
361	SWI4_YER111C_1770133_at	CDC21_YOR074C_1770448_at	0.787444	11.8488	0.991149	1	1
362	STB1_YNL309W_1771976_at	CDC21_YOR074C_1770448_at	1.47596	0	0.991149	NA	NA
363	ADR1_YDR216W_1776183_at	CDC21_YOR074C_1770448_at	0.543562	13.8236	0.991149	NA	NA
364	PUT3_YKL015W_1770773_at	PRI2_YKL045W_1770765_at	-1.562	13.8236	0.98604	NA	NA
365	SWI4_YER111C_1770133_at	PRI2_YKL045W_1770765_at	0.463303	11.8488	0.98604	1	NA
366	STB1_YNL309W_1771976_at	PRI2_YKL045W_1770765_at	-0.280099	19.748	0.98604	NA	NA
367	YOX1_YML027W_1775720_at	HSL1_YKL101W_1777007_at	0.641668	9.874	0.999522	NA	NA
368	YHP1_YDR451C_1778368_at	HSL1_YKL101W_1777007_at	0.329312	0	0.999522	NA	NA
369	DIG2_YDR480W_1778995_at	HSL1_YKL101W_1777007_at	-0.314192	0	0.999522	0	NA
370	CDC14_YFR028C_1779003_at	HSL1_YKL101W_1777007_at	0.253335	13.8236	0.999522	NA	NA
371	STB1_YNL309W_1771976_at	TOF1_YNL273W_1774270_at	-0.286683	0	0.997618	NA	NA
372	ADR1_YDR216W_1776183_at	TOF1_YNL273W_1774270_at	-0.801355	3.9496	0.997618	NA	NA
373	SWI4_YER111C_1770133_at	TOF1_YNL273W_1774270_at	0.351257	17.7732	0.997618	NA	NA
374	PUT3_YKL015W_1770773_at	TOF1_YNL273W_1774270_at	-0.337795	15.7984	0.997618	NA	NA
375	ASH1_YKL185W_1772030_at	TOF1_YNL273W_1774270_at	0.516084	19.748	0.997618	NA	NA
376	STB1_YNL309W_1771976_at	SPT21_YMR179W_1771588_at	0.352112	0	0.989499	NA	NA
377	SWI4_YER111C_1770133_at	SPT21_YMR179W_1771588_at	0.416181	11.8488	0.989499	1	1
378	PUT3_YKL015W_1770773_at	SPT21_YMR179W_1771588_at	-1.08981	1.9748	0.989499	NA	NA
379	PUT3_YKL015W_1770773_at	ESC8_YOL017W_1772854_at	-2.43396	11.8488	0.998282	0	NA
380	STB1_YNL309W_1771976_at	ESC8_YOL017W_1772854_at	-0.864776	1.9748	0.998282	0	NA
381	ADR1_YDR216W_1776183_at	ESC8_YOL017W_1772854_at	-0.491624	11.8488	0.998282	0	NA
382	ASH1_YKL185W_1772030_at	ESC8_YOL017W_1772854_at	0.803845	19.748	0.998282	0	NA
383	HCM1_YCR065W_1772793_at	ESC8_YOL017W_1772854_at	0.256833	17.7732	0.998282	0	NA
384	YOX1_YML027W_1775720_at	RNR1_YER070W_1778919_at	0.798601	0	0.997242	NA	NA
385	RME1_YGR044C_1780221_at	RNR1_YER070W_1778919_at	-1.41315	0	0.997242	NA	NA
386	HCM1_YCR065W_1772793_at	RNR1_YER070W_1778919_at	0.315279	0	0.997242	NA	NA
387	FKH1_YIL131C_1777130_at	RNR1_YER070W_1778919_at	-0.721614	17.7732	0.997242	1	NA
388	ADR1_YDR216W_1776183_at	RNR1_YER070W_1778919_at	0.528373	0	0.997242	NA	NA
389	YOX1_YML027W_1775720_at	RFA2_YNL312W_1780240_at	0.679476	5.9244	0.997261	NA	NA
390	RME1_YGR044C_1780221_at	RFA2_YNL312W_1780240_at	0.945621	19.748	0.997261	NA	NA
391	INO4_YOL108C_1774516_at	RFA2_YNL312W_1780240_at	0.509855	0	0.997261	1	NA
392	CIN5_YOR028C_1770566_at	RFA2_YNL312W_1780240_at	-0.610993	19.748	0.997261	NA	NA
393	MET4_YNL103W_1775713_at	RFA2_YNL312W_1780240_at	-1.16792	0	0.997261	NA	NA
394	NDD1_YOR372C_1776556_at	RFA2_YNL312W_1780240_at	-0.256709	11.8488	0.997261	NA	NA
395	PUT3_YKL015W_1770773_at	RFA2_YNL312W_1780240_at	-0.328756	5.9244	0.997261	NA	NA
396	STB1_YNL309W_1771976_at	ALG14_YBR070C_1776154_at	1.77606	1.9748	0.997318	NA	NA
397	YOX1_YML027W_1775720_at	ALG14_YBR070C_1776154_at	0.255511	0	0.997318	NA	1
398	INO4_YOL108C_1774516_at	ALG14_YBR070C_1776154_at	-0.358465	7.8992	0.997318	NA	NA
399	INO4_YOL108C_1774516_at	GAS2_YLR343W_1770144_at	-3.9748	9.874	0.990679	NA	NA
400	RME1_YGR044C_1780221_at	GAS2_YLR343W_1770144_at	-0.758729	19.748	0.990679	NA	NA
401	CIN5_YOR028C_1770566_at	GAS2_YLR343W_1770144_at	0.475214	1.9748	0.990679	NA	NA
402	HCM1_YCR065W_1772793_at	GAS2_YLR343W_1770144_at	-0.538839	19.748	0.990679	NA	NA
403	STB1_YNL309W_1771976_at	GAS2_YLR343W_1770144_at	0.353086	11.8488	0.990679	NA	NA
404	MET4_YNL103W_1775713_at	CLB5_YPR120C_1777114_at	-0.348835	17.7732	0.984416	NA	NA
405	MCM1_YMR043W_1770949_at	CLB5_YPR120C_1777114_at	-0.442343	0	0.984416	NA	1
406	PDR3_YBL005W_1779706_at	CLB5_YPR120C_1777114_at	-0.603572	9.874	0.984416	NA	NA
407	ACE2_YLR131C_1771312_at	CLB5_YPR120C_1777114_at	0.264998	13.8236	0.984416	NA	1
408	YHP1_YDR451C_1778368_at	YML119W_YML119W_1777318_at	-0.32861	9.874	0.993701	NA	NA
409	NDD1_YOR372C_1776556_at	TEL2_YGR099W_1779815_at	0.290778	0	0.990257	NA	NA
410	STB1_YNL309W_1771976_at	TEL2_YGR099W_1779815_at	0.31424	19.748	0.990257	NA	NA
411	SWI6_YLR182W_1776552_at	TEL2_YGR099W_1779815_at	0.352852	19.748	0.990257	NA	NA
412	YOX1_YML027W_1775720_at	TOS6_YNL300W_1777922_at	1.2744	1.9748	0.998364	NA	NA
413	RME1_YGR044C_1780221_at	TOS6_YNL300W_1777922_at	1.38688	19.748	0.998364	NA	NA
414	HCM1_YCR065W_1772793_at	TOS6_YNL300W_1777922_at	1.02195	19.748	0.998364	NA	NA
415	CIN5_YOR028C_1770566_at	TOS6_YNL300W_1777922_at	-0.927557	17.7732	0.998364	NA	NA
416	DIG2_YDR480W_1778995_at	TOS6_YNL300W_1777922_at	2.16969	19.748	0.998364	0	NA
417	FKH1_YIL131C_1777130_at	TOS6_YNL300W_1777922_at	-1.25595	7.8992	0.998364	NA	NA
418	NDD1_YOR372C_1776556_at	TOS6_YNL300W_1777922_at	-1.51951	9.874	0.998364	NA	NA
419	DIG2_YDR480W_1778995_at	HHO1_YPL127C_1769850_at	2.35913	0	0.997823	0	NA
420	INO4_YOL108C_1774516_at	HHO1_YPL127C_1769850_at	2.03022	17.7732	0.997823	NA	NA
421	NDD1_YOR372C_1776556_at	HHO1_YPL127C_1769850_at	0.501797	1.9748	0.997823	NA	NA
422	RME1_YGR044C_1780221_at	HHO1_YPL127C_1769850_at	-0.259047	17.7732	0.997823	NA	NA
423	MET4_YNL103W_1775713_at	HHO1_YPL127C_1769850_at	0.289768	0	0.997823	NA	NA
424	STB1_YNL309W_1771976_at	TOS4_YLR183C_1774947_at	1.0739	5.9244	0.998519	NA	NA
425	YOX1_YML027W_1775720_at	TOS4_YLR183C_1774947_at	0.499035	5.9244	0.998519	NA	1
426	RME1_YGR044C_1780221_at	TOS4_YLR183C_1774947_at	0.309028	19.748	0.998519	NA	NA
427	INO4_YOL108C_1774516_at	TOS4_YLR183C_1774947_at	-0.839884	0	0.998519	NA	NA
428	FKH1_YIL131C_1777130_at	TOS4_YLR183C_1774947_at	-0.651722	15.7984	0.998519	NA	NA
429	CDC14_YFR028C_1779003_at	TOS4_YLR183C_1774947_at	0.875248	19.748	0.998519	NA	NA
430	MET4_YNL103W_1775713_at	TOS4_YLR183C_1774947_at	-0.367053	15.7984	0.998519	NA	NA
431	PDR3_YBL005W_1779706_at	YNL058C_YNL058C_1776958_at	-1.89368	1.9748	0.959209	NA	NA
432	MCM1_YMR043W_1770949_at	YNL058C_YNL058C_1776958_at	-1.94765	19.748	0.959209	1	NA
433	MET4_YNL103W_1775713_at	YNL058C_YNL058C_1776958_at	0.666066	19.748	0.959209	NA	NA
434	SWI5_YDR146C_1770349_at	DSE3_YOR264W_1769657_at	1.07207	19.748	0.98692	1	1
435	ACE2_YLR131C_1771312_at	DSE3_YOR264W_1769657_at	-0.802194	9.874	0.98692	1	NA
436	PDR3_YBL005W_1779706_at	DSE3_YOR264W_1769657_at	0.820853	17.7732	0.98692	NA	NA
437	CDC14_YFR028C_1779003_at	DSE3_YOR264W_1769657_at	0.697094	19.748	0.98692	NA	NA
438	MET4_YNL103W_1775713_at	DSE3_YOR264W_1769657_at	0.262027	19.748	0.98692	NA	NA
439	YOX1_YML027W_1775720_at	YPL014W_YPL014W_1777857_at	0.48348	0	0.995732	NA	NA
440	RME1_YGR044C_1780221_at	YPL014W_YPL014W_1777857_at	0.304734	15.7984	0.995732	NA	NA
441	PDR3_YBL005W_1779706_at	YPL014W_YPL014W_1777857_at	-0.513488	1.9748	0.995732	NA	NA
442	PUT3_YKL015W_1770773_at	YPL014W_YPL014W_1777857_at	-0.252313	5.9244	0.995732	NA	NA
443	FKH1_YIL131C_1777130_at	CYK3_YDL117W_1773066_at	0.432369	19.748	0.995429	NA	NA
444	INO4_YOL108C_1774516_at	CYK3_YDL117W_1773066_at	0.34734	13.8236	0.995429	NA	NA
445	CDC14_YFR028C_1779003_at	CYK3_YDL117W_1773066_at	1.76611	0	0.995429	NA	NA
446	MET4_YNL103W_1775713_at	CYK3_YDL117W_1773066_at	-1.44316	5.9244	0.995429	NA	NA
447	DIG2_YDR480W_1778995_at	CYK3_YDL117W_1773066_at	-0.798668	1.9748	0.995429	0	NA
448	RME1_YGR044C_1780221_at	CYK3_YDL117W_1773066_at	-0.550991	13.8236	0.995429	NA	NA
449	FHL1_YPR104C_1773575_at	CYK3_YDL117W_1773066_at	-1.52907	0	0.995429	NA	NA
450	YOX1_YML027W_1775720_at	YJR030C_YJR030C_1777198_at	0.815933	0	0.999445	NA	NA
451	HCM1_YCR065W_1772793_at	YJR030C_YJR030C_1777198_at	0.391398	0	0.999445	NA	NA
452	STB1_YNL309W_1771976_at	YJR030C_YJR030C_1777198_at	0.578094	11.8488	0.999445	NA	NA
453	RME1_YGR044C_1780221_at	YJR030C_YJR030C_1777198_at	0.572454	19.748	0.999445	NA	NA
454	INO4_YOL108C_1774516_at	YJR030C_YJR030C_1777198_at	1.05991	7.8992	0.999445	NA	NA
455	FHL1_YPR104C_1773575_at	YJR030C_YJR030C_1777198_at	0.258753	9.874	0.999445	NA	NA
456	MET4_YNL103W_1775713_at	YJR030C_YJR030C_1777198_at	-0.497717	19.748	0.999445	1	NA
457	STB1_YNL309W_1771976_at	SMC6_YLR383W_1773057_at	2.33143	5.9244	0.996828	0	NA
458	SWI4_YER111C_1770133_at	SMC6_YLR383W_1773057_at	-0.375448	15.7984	0.996828	0	NA
459	PUT3_YKL015W_1770773_at	SMC6_YLR383W_1773057_at	0.291557	19.748	0.996828	0	NA
460	PUT3_YKL015W_1770773_at	MRC1_YCL061C_1773972_at	-1.85492	11.8488	0.993371	0	NA
461	ADR1_YDR216W_1776183_at	MRC1_YCL061C_1773972_at	-0.638017	13.8236	0.993371	0	NA
462	STB1_YNL309W_1771976_at	MRC1_YCL061C_1773972_at	-0.648314	0	0.993371	0	NA
463	GAT1_YFL021W_1776687_at	MRC1_YCL061C_1773972_at	0.909651	0	0.993371	0	NA
464	RTG2_YGL252C_1769907_at	MRC1_YCL061C_1773972_at	-0.409919	19.748	0.993371	0	NA
465	SWI5_YDR146C_1770349_at	MFA2_YNL145W_1776117_at	-2.26793	19.748	0.959795	1	NA
466	YHP1_YDR451C_1778368_at	MFA2_YNL145W_1776117_at	0.340138	0	0.959795	1	NA
467	FHL1_YPR104C_1773575_at	VAC17_YCL063W_1772070_at	0.677188	11.8488	0.992073	NA	1
468	CDC14_YFR028C_1779003_at	VAC17_YCL063W_1772070_at	0.800751	0	0.992073	NA	NA
469	RTG2_YGL252C_1769907_at	VAC17_YCL063W_1772070_at	1.06269	19.748	0.992073	NA	NA
470	SWI6_YLR182W_1776552_at	VAC17_YCL063W_1772070_at	0.902293	1.9748	0.992073	NA	NA
471	STB1_YNL309W_1771976_at	YLR312C-B_YLR312C-B_1777823_s_at	0.279842	5.9244	0.996317	0	0
472	HCM1_YCR065W_1772793_at	YLR312C-B_YLR312C-B_1777823_s_at	0.57872	0	0.996317	0	0
473	RME1_YGR044C_1780221_at	YLR312C-B_YLR312C-B_1777823_s_at	0.280049	0	0.996317	0	0
474	INO4_YOL108C_1774516_at	YLR312C-B_YLR312C-B_1777823_s_at	-0.6272	9.874	0.996317	0	0
475	NDD1_YOR372C_1776556_at	YLR312C-B_YLR312C-B_1777823_s_at	-0.581272	19.748	0.996317	0	0
476	DIG2_YDR480W_1778995_at	YLR312C-B_YLR312C-B_1777823_s_at	0.489762	7.8992	0.996317	0	0
477	YOX1_YML027W_1775720_at	RDH54_YBR073W_1776776_at	0.509233	0	0.993055	NA	NA
478	STB1_YNL309W_1771976_at	RDH54_YBR073W_1776776_at	0.341473	5.9244	0.993055	NA	NA
479	FHL1_YPR104C_1773575_at	RDH54_YBR073W_1776776_at	-0.301486	1.9748	0.993055	NA	NA
480	PUT3_YKL015W_1770773_at	YJL181W_YJL181W_1774460_at	-1.00493	13.8236	0.990938	0	NA
481	ASH1_YKL185W_1772030_at	YJL181W_YJL181W_1774460_at	0.429935	19.748	0.990938	0	NA
482	STB1_YNL309W_1771976_at	YJL181W_YJL181W_1774460_at	-0.417758	1.9748	0.990938	0	NA
483	ADR1_YDR216W_1776183_at	YJL181W_YJL181W_1774460_at	-0.43012	15.7984	0.990938	0	NA
484	STB1_YNL309W_1771976_at	CIN2_YPL241C_1776757_at	0.574678	5.9244	0.997309	NA	NA
485	ADR1_YDR216W_1776183_at	CIN2_YPL241C_1776757_at	-0.572913	3.9496	0.997309	NA	NA
486	SWI6_YLR182W_1776552_at	CIN2_YPL241C_1776757_at	1.26926	0	0.997309	NA	NA
487	SWI4_YER111C_1770133_at	CIN2_YPL241C_1776757_at	0.276215	19.748	0.997309	NA	NA
488	FHL1_YPR104C_1773575_at	CIN2_YPL241C_1776757_at	-0.540254	7.8992	0.997309	NA	1
489	RME1_YGR044C_1780221_at	SCW10_YMR305C_1774337_at	-0.958327	13.8236	0.999502	NA	NA
490	YOX1_YML027W_1775720_at	SCW10_YMR305C_1774337_at	0.626126	0	0.999502	NA	NA
491	CIN5_YOR028C_1770566_at	SCW10_YMR305C_1774337_at	-0.452601	9.874	0.999502	NA	NA
492	DIG2_YDR480W_1778995_at	SCW10_YMR305C_1774337_at	0.952451	15.7984	0.999502	0	NA
493	FKH1_YIL131C_1777130_at	SCW10_YMR305C_1774337_at	-0.782566	0	0.999502	NA	NA
494	YHP1_YDR451C_1778368_at	SCW10_YMR305C_1774337_at	-0.443735	7.8992	0.999502	NA	NA
495	NDD1_YOR372C_1776556_at	SCW10_YMR305C_1774337_at	0.42115	19.748	0.999502	NA	NA
496	YOX1_YML027W_1775720_at	DUN1_YDL101C_1773949_at	0.607268	5.9244	0.997896	NA	NA
497	INO4_YOL108C_1774516_at	DUN1_YDL101C_1773949_at	-0.349225	7.8992	0.997896	NA	NA
498	YOX1_YML027W_1775720_at	CLN1_YMR199W_1773591_at	0.617359	5.9244	0.995985	NA	1
499	INO4_YOL108C_1774516_at	CLN1_YMR199W_1773591_at	-1.28991	13.8236	0.995985	NA	NA
500	RTG2_YGL252C_1769907_at	SPC110_YDR356W_1772967_at	-0.640394	19.748	0.997346	NA	NA
501	FHL1_YPR104C_1773575_at	SPC110_YDR356W_1772967_at	0.499808	15.7984	0.997346	NA	NA
502	STB1_YNL309W_1771976_at	SPC110_YDR356W_1772967_at	0.548635	9.874	0.997346	NA	NA
503	SWI6_YLR182W_1776552_at	SPC110_YDR356W_1772967_at	0.320068	7.8992	0.997346	NA	1
504	ADR1_YDR216W_1776183_at	YOR342C_YOR342C_1779257_at	-1.04264	0	0.998454	NA	NA
505	CIN5_YOR028C_1770566_at	YOR342C_YOR342C_1779257_at	-0.280283	0	0.998454	NA	NA
506	INO4_YOL108C_1774516_at	YOR342C_YOR342C_1779257_at	-0.397013	3.9496	0.998454	NA	NA
507	SWI5_YDR146C_1770349_at	NIS1_YNL078W_1778003_at	0.639188	9.874	0.991091	1	1
508	ACE2_YLR131C_1771312_at	NIS1_YNL078W_1778003_at	1.06465	13.8236	0.991091	1	NA
509	CDC14_YFR028C_1779003_at	IQG1_YPL242C_1779584_at	0.956818	9.874	0.963451	NA	1
510	FHL1_YPR104C_1773575_at	IQG1_YPL242C_1779584_at	-0.270184	3.9496	0.963451	NA	NA
511	DIG2_YDR480W_1778995_at	FIR1_YER032W_1777041_at	0.588145	1.9748	0.996773	0	NA
512	NDD1_YOR372C_1776556_at	FIR1_YER032W_1777041_at	0.398279	13.8236	0.996773	NA	NA
513	CDC14_YFR028C_1779003_at	FIR1_YER032W_1777041_at	0.709262	0	0.996773	NA	NA
514	INO4_YOL108C_1774516_at	FIR1_YER032W_1777041_at	0.264834	13.8236	0.996773	1	NA
515	FHL1_YPR104C_1773575_at	FIR1_YER032W_1777041_at	-0.354137	9.874	0.996773	NA	NA
516	MET4_YNL103W_1775713_at	FIR1_YER032W_1777041_at	0.347382	0	0.996773	NA	NA
517	STB1_YNL309W_1771976_at	TOS2_YGR221C_1775510_at	1.46807	3.9496	0.995583	1	NA
518	SWI4_YER111C_1770133_at	TOS2_YGR221C_1775510_at	-0.275461	0	0.995583	1	NA
519	ADR1_YDR216W_1776183_at	TOS2_YGR221C_1775510_at	-0.362992	17.7732	0.995583	NA	NA
520	PUT3_YKL015W_1770773_at	TOS2_YGR221C_1775510_at	-0.575467	17.7732	0.995583	NA	NA
521	HCM1_YCR065W_1772793_at	POL1_YNL102W_1776526_at	0.33045	0	0.998004	NA	NA
522	STB1_YNL309W_1771976_at	POL1_YNL102W_1776526_at	1.22014	0	0.998004	NA	NA
523	INO4_YOL108C_1774516_at	POL1_YNL102W_1776526_at	-0.838231	9.874	0.998004	1	NA
524	SWI4_YER111C_1770133_at	POL1_YNL102W_1776526_at	0.336414	0	0.998004	NA	1
525	RME1_YGR044C_1780221_at	YOX1_YML027W_1775720_at	-0.750495	17.7732	0.998645	NA	NA
526	INO4_YOL108C_1774516_at	YOX1_YML027W_1775720_at	-2.09154	0	0.998645	NA	NA
527	CIN5_YOR028C_1770566_at	YOX1_YML027W_1775720_at	0.796832	15.7984	0.998645	NA	NA
528	HCM1_YCR065W_1772793_at	YOX1_YML027W_1775720_at	0.303229	0	0.998645	NA	1
529	DIG2_YDR480W_1778995_at	YOX1_YML027W_1775720_at	-0.618366	13.8236	0.998645	0	NA
530	STB1_YNL309W_1771976_at	YOX1_YML027W_1775720_at	0.282237	3.9496	0.998645	NA	NA
531	YHP1_YDR451C_1778368_at	YOX1_YML027W_1775720_at	0.62176	1.9748	0.998645	NA	1
532	NDD1_YOR372C_1776556_at	YOX1_YML027W_1775720_at	-0.482509	3.9496	0.998645	NA	NA
533	SWI4_YER111C_1770133_at	YOX1_YML027W_1775720_at	0.278019	7.8992	0.998645	1	1
534	SWI4_YER111C_1770133_at	CDC20_YGL116W_1775262_at	0.38966	0	0.930025	NA	1
535	PUT3_YKL015W_1770773_at	CDC20_YGL116W_1775262_at	0.52305	19.748	0.930025	NA	NA
536	YOX1_YML027W_1775720_at	GIN4_YDR507C_1775116_at	0.57553	0	0.997379	NA	NA
537	RME1_YGR044C_1780221_at	GIN4_YDR507C_1775116_at	-0.266078	15.7984	0.997379	NA	1
538	CIN5_YOR028C_1770566_at	GIN4_YDR507C_1775116_at	-0.527781	1.9748	0.997379	NA	NA
539	DIG2_YDR480W_1778995_at	GIN4_YDR507C_1775116_at	0.281176	3.9496	0.997379	0	NA
540	YOX1_YML027W_1775720_at	SWE1_YJL187C_1772968_at	0.389052	5.9244	0.996784	NA	NA
541	HCM1_YCR065W_1772793_at	SWE1_YJL187C_1772968_at	0.253118	3.9496	0.996784	NA	NA
542	INO4_YOL108C_1774516_at	SWE1_YJL187C_1772968_at	-0.253479	5.9244	0.996784	NA	NA
543	FHL1_YPR104C_1773575_at	SWE1_YJL187C_1772968_at	0.398212	0	0.996784	NA	NA
544	YHP1_YDR451C_1778368_at	STE6_YKL209C_1773254_at	-0.532743	19.748	0.995603	1	NA
545	SWI5_YDR146C_1770349_at	STE6_YKL209C_1773254_at	-0.827397	1.9748	0.995603	NA	1
546	ACE2_YLR131C_1771312_at	STE6_YKL209C_1773254_at	0.584152	17.7732	0.995603	NA	NA
547	DIG2_YDR480W_1778995_at	STE6_YKL209C_1773254_at	0.618517	1.9748	0.995603	0	NA
548	MET4_YNL103W_1775713_at	STE6_YKL209C_1773254_at	0.791298	3.9496	0.995603	NA	NA
549	NDD1_YOR372C_1776556_at	STE6_YKL209C_1773254_at	-0.296624	9.874	0.995603	NA	NA
550	MCM1_YMR043W_1770949_at	STE6_YKL209C_1773254_at	0.513932	7.8992	0.995603	1	1
551	FKH1_YIL131C_1777130_at	STE6_YKL209C_1773254_at	0.378273	19.748	0.995603	NA	NA
552	YHP1_YDR451C_1778368_at	NDL1_YLR254C_1775988_at	-0.460294	11.8488	0.995523	NA	NA
553	MET4_YNL103W_1775713_at	NDL1_YLR254C_1775988_at	0.851306	5.9244	0.995523	1	1
554	MET4_YNL103W_1775713_at	PNP1_YLR209C_1775347_at	-0.297866	0	0.99118	NA	NA
555	INO4_YOL108C_1774516_at	PNP1_YLR209C_1775347_at	-1.0932	0	0.99118	NA	NA
556	MCM1_YMR043W_1770949_at	PNP1_YLR209C_1775347_at	-0.717799	3.9496	0.99118	NA	NA
557	DIG2_YDR480W_1778995_at	PNP1_YLR209C_1775347_at	-0.55442	13.8236	0.99118	0	NA
558	YHP1_YDR451C_1778368_at	PNP1_YLR209C_1775347_at	0.333082	19.748	0.99118	NA	NA
559	CDC14_YFR028C_1779003_at	PNP1_YLR209C_1775347_at	-0.401541	15.7984	0.99118	NA	1
560	RME1_YGR044C_1780221_at	PUT4_YOR348C_1776285_at	1.10899	19.748	0.998788	NA	NA
561	FKH1_YIL131C_1777130_at	PUT4_YOR348C_1776285_at	0.41454	17.7732	0.998788	NA	NA
562	DIG2_YDR480W_1778995_at	PUT4_YOR348C_1776285_at	-0.701831	19.748	0.998788	0	NA
563	CIN5_YOR028C_1770566_at	PUT4_YOR348C_1776285_at	0.952788	0	0.998788	NA	NA
564	HCM1_YCR065W_1772793_at	PUT4_YOR348C_1776285_at	0.27393	3.9496	0.998788	NA	NA
565	NDD1_YOR372C_1776556_at	PUT4_YOR348C_1776285_at	0.313578	5.9244	0.998788	NA	NA
566	SWI5_YDR146C_1770349_at	PUT4_YOR348C_1776285_at	-0.602445	9.874	0.998788	1	NA
567	DIG2_YDR480W_1778995_at	STU2_YLR045C_1778756_at	0.602912	1.9748	0.998404	0	NA
568	YHP1_YDR451C_1778368_at	STU2_YLR045C_1778756_at	0.335832	0	0.998404	0	NA
569	NDD1_YOR372C_1776556_at	STU2_YLR045C_1778756_at	0.273757	3.9496	0.998404	0	NA
570	HCM1_YCR065W_1772793_at	YPR174C_YPR174C_1770809_at	0.355742	0	0.996197	0	NA
571	STB1_YNL309W_1771976_at	YPR174C_YPR174C_1770809_at	0.806758	0	0.996197	0	NA
572	RME1_YGR044C_1780221_at	YPR174C_YPR174C_1770809_at	-0.587391	9.874	0.996197	0	NA
573	INO4_YOL108C_1774516_at	YPR174C_YPR174C_1770809_at	0.79869	17.7732	0.996197	0	NA
574	ADR1_YDR216W_1776183_at	RGA1_YOR127W_1775050_at	-0.376731	0	0.956992	NA	NA
575	ASH1_YKL185W_1772030_at	RGA1_YOR127W_1775050_at	1.02864	9.874	0.956992	NA	NA
576	PUT3_YKL015W_1770773_at	RGA1_YOR127W_1775050_at	0.843299	7.8992	0.956992	NA	NA
577	ASH1_YKL185W_1772030_at	RAD5_YLR032W_1778363_at	1.46719	19.748	0.953605	NA	NA
578	PUT3_YKL015W_1770773_at	RAD5_YLR032W_1778363_at	0.476016	17.7732	0.953605	NA	NA
579	RME1_YGR044C_1780221_at	YMR031C_YMR031C_1774056_at	0.586217	1.9748	0.998171	NA	NA
580	CIN5_YOR028C_1770566_at	YMR031C_YMR031C_1774056_at	0.347308	15.7984	0.998171	NA	NA
581	INO4_YOL108C_1774516_at	YMR031C_YMR031C_1774056_at	-0.527226	7.8992	0.998171	NA	NA
582	HCM1_YCR065W_1772793_at	YMR031C_YMR031C_1774056_at	-0.297686	0	0.998171	NA	NA
583	FKH1_YIL131C_1777130_at	YMR031C_YMR031C_1774056_at	-0.320673	19.748	0.998171	NA	NA
584	STB1_YNL309W_1771976_at	YMR031C_YMR031C_1774056_at	-0.375426	9.874	0.998171	NA	NA
585	NDD1_YOR372C_1776556_at	SPC98_YNL126W_1769336_at	0.570038	0	0.996481	0	NA
586	FKH1_YIL131C_1777130_at	SPC98_YNL126W_1769336_at	0.905653	0	0.996481	0	NA
587	CDC14_YFR028C_1779003_at	SPC98_YNL126W_1769336_at	-0.818778	19.748	0.996481	0	NA
588	FHL1_YPR104C_1773575_at	SPC98_YNL126W_1769336_at	0.386228	19.748	0.996481	0	NA
589	RTG2_YGL252C_1769907_at	SPC98_YNL126W_1769336_at	-0.252049	1.9748	0.996481	0	NA
590	SWI6_YLR182W_1776552_at	SPC98_YNL126W_1769336_at	-0.480546	11.8488	0.996481	0	NA
591	MET4_YNL103W_1775713_at	SPC98_YNL126W_1769336_at	0.519826	13.8236	0.996481	0	NA
592	INO4_YOL108C_1774516_at	MET17_YLR303W_1770532_at	0.7004	19.748	0.994341	NA	1
593	FKH1_YIL131C_1777130_at	MET17_YLR303W_1770532_at	-2.0626	15.7984	0.994341	NA	NA
594	DIG2_YDR480W_1778995_at	MET17_YLR303W_1770532_at	1.25805	0	0.994341	0	NA
595	YHP1_YDR451C_1778368_at	MET17_YLR303W_1770532_at	1.23604	9.874	0.994341	NA	NA
596	RME1_YGR044C_1780221_at	MET17_YLR303W_1770532_at	-0.678349	9.874	0.994341	NA	NA
597	CIN5_YOR028C_1770566_at	MET17_YLR303W_1770532_at	-1.577	13.8236	0.994341	NA	NA
598	YOX1_YML027W_1775720_at	MET17_YLR303W_1770532_at	-1.12544	11.8488	0.994341	NA	NA
599	SWI5_YDR146C_1770349_at	MET17_YLR303W_1770532_at	0.952937	5.9244	0.994341	NA	NA
600	NDD1_YOR372C_1776556_at	MET17_YLR303W_1770532_at	-0.526373	13.8236	0.994341	NA	NA
601	MET4_YNL103W_1775713_at	MET17_YLR303W_1770532_at	-2.41984	17.7732	0.994341	1	1
602	ADR1_YDR216W_1776183_at	ELG1_YOR144C_1770878_at	-0.885269	5.9244	0.996005	NA	NA
603	RTG2_YGL252C_1769907_at	ELG1_YOR144C_1770878_at	0.761573	0	0.996005	NA	NA
604	STB1_YNL309W_1771976_at	ELG1_YOR144C_1770878_at	0.983404	7.8992	0.996005	NA	NA
605	SWI4_YER111C_1770133_at	ELG1_YOR144C_1770878_at	-0.318001	9.874	0.996005	NA	NA
606	PUT3_YKL015W_1770773_at	ELG1_YOR144C_1770878_at	-0.3601	11.8488	0.996005	NA	NA
607	YOX1_YML027W_1775720_at	YOR114W_YOR114W_1779526_at	0.45351	11.8488	0.998796	NA	NA
608	DIG2_YDR480W_1778995_at	YOR114W_YOR114W_1779526_at	-0.471693	11.8488	0.998796	0	NA
609	STB1_YNL309W_1771976_at	YOR114W_YOR114W_1779526_at	0.559794	0	0.998796	NA	NA
610	HCM1_YCR065W_1772793_at	YOR114W_YOR114W_1779526_at	-0.354532	0	0.998796	NA	NA
611	NDD1_YOR372C_1776556_at	YOR114W_YOR114W_1779526_at	0.690585	0	0.998796	NA	NA
612	INO4_YOL108C_1774516_at	YOR114W_YOR114W_1779526_at	0.433177	15.7984	0.998796	NA	NA
613	MET4_YNL103W_1775713_at	YOR114W_YOR114W_1779526_at	-0.423972	0	0.998796	NA	NA
614	YHP1_YDR451C_1778368_at	GPI13_YLL031C_1777749_at	0.462878	19.748	0.95349	0	NA
615	MET4_YNL103W_1775713_at	GPI13_YLL031C_1777749_at	0.608174	17.7732	0.95349	0	NA
616	STB1_YNL309W_1771976_at	CDC6_YJL194W_1779227_at	0.504882	0	0.92249	NA	NA
617	PUT3_YKL015W_1770773_at	CDC6_YJL194W_1779227_at	-0.961074	1.9748	0.92249	NA	NA
618	INO4_YOL108C_1774516_at	YLR342W-A_YLR342W-A_1771158_at	-0.303039	7.8992	0.999277	0	0
619	RME1_YGR044C_1780221_at	YLR342W-A_YLR342W-A_1771158_at	-1.30547	15.7984	0.999277	0	0
620	FKH1_YIL131C_1777130_at	YLR342W-A_YLR342W-A_1771158_at	-0.489262	9.874	0.999277	0	0
621	DIG2_YDR480W_1778995_at	YLR342W-A_YLR342W-A_1771158_at	1.05461	17.7732	0.999277	0	0
622	CDC14_YFR028C_1779003_at	YLR342W-A_YLR342W-A_1771158_at	-0.905424	19.748	0.999277	0	0
623	MET4_YNL103W_1775713_at	YLR342W-A_YLR342W-A_1771158_at	-0.36426	7.8992	0.999277	0	0
624	NDD1_YOR372C_1776556_at	YLR342W-A_YLR342W-A_1771158_at	-0.632892	7.8992	0.999277	0	0
625	STB1_YNL309W_1771976_at	YLR342W-A_YLR342W-A_1771158_at	0.269537	9.874	0.999277	0	0
626	STB1_YNL309W_1771976_at	POL2_YNL262W_1776235_at	0.727778	1.9748	0.997903	0	NA
627	HCM1_YCR065W_1772793_at	POL2_YNL262W_1776235_at	0.382509	0	0.997903	0	NA
628	SWI6_YLR182W_1776552_at	POL2_YNL262W_1776235_at	0.41474	3.9496	0.997903	0	NA
629	PUT3_YKL015W_1770773_at	POL2_YNL262W_1776235_at	-0.341193	5.9244	0.997903	0	NA
630	FHL1_YPR104C_1773575_at	POL2_YNL262W_1776235_at	0.251517	19.748	0.997903	0	NA
631	CDC14_YFR028C_1779003_at	POL2_YNL262W_1776235_at	-0.436547	19.748	0.997903	0	1
632	FKH1_YIL131C_1777130_at	KIP2_YPL155C_1774112_at	0.486057	3.9496	0.994069	1	NA
633	YOX1_YML027W_1775720_at	SPO12_YHR152W_1769448_at	0.296639	0	0.98667	1	NA
634	STB1_YNL309W_1771976_at	SPO12_YHR152W_1769448_at	-0.413073	19.748	0.98667	NA	NA
635	FHL1_YPR104C_1773575_at	SPO12_YHR152W_1769448_at	0.323295	15.7984	0.98667	NA	NA
636	RTG2_YGL252C_1769907_at	SPO12_YHR152W_1769448_at	-0.334093	0	0.98667	NA	NA
637	NDD1_YOR372C_1776556_at	BEM1_YBR200W_1775234_at	-0.422618	7.8992	0.9821	NA	NA
638	RTG2_YGL252C_1769907_at	BEM1_YBR200W_1775234_at	0.25481	0	0.9821	NA	NA
639	STB1_YNL309W_1771976_at	CDC9_YDL164C_1776604_at	0.430698	1.9748	0.990446	NA	NA
640	PUT3_YKL015W_1770773_at	CDC9_YDL164C_1776604_at	-1.17287	13.8236	0.990446	NA	NA
641	ADR1_YDR216W_1776183_at	CDC9_YDL164C_1776604_at	-0.338718	19.748	0.990446	NA	NA
642	RTG2_YGL252C_1769907_at	CDC9_YDL164C_1776604_at	0.316531	19.748	0.990446	NA	NA
643	INO4_YOL108C_1774516_at	GYP6_YJL044C_1773482_at	1.97218	13.8236	0.984135	NA	NA
644	FKH1_YIL131C_1777130_at	GYP6_YJL044C_1773482_at	-0.272466	19.748	0.984135	NA	NA
645	DIG2_YDR480W_1778995_at	GYP6_YJL044C_1773482_at	-0.252923	5.9244	0.984135	0	NA
646	NDD1_YOR372C_1776556_at	HTZ1_YOL012C_1776021_at	0.440392	0	0.998402	NA	NA
647	FKH1_YIL131C_1777130_at	HTZ1_YOL012C_1776021_at	0.47552	1.9748	0.998402	NA	NA
648	INO4_YOL108C_1774516_at	HTZ1_YOL012C_1776021_at	0.342283	19.748	0.998402	NA	NA
649	CIN5_YOR028C_1770566_at	RME1_YGR044C_1780221_at	0.641081	1.9748	0.997901	NA	NA
650	INO4_YOL108C_1774516_at	RME1_YGR044C_1780221_at	0.789991	9.874	0.997901	NA	NA
651	CDC14_YFR028C_1779003_at	RME1_YGR044C_1780221_at	-2.34404	9.874	0.997901	NA	NA
652	FKH1_YIL131C_1777130_at	RME1_YGR044C_1780221_at	0.457507	0	0.997901	NA	NA
653	FHL1_YPR104C_1773575_at	RME1_YGR044C_1780221_at	0.579404	19.748	0.997901	NA	NA
654	DIG2_YDR480W_1778995_at	RME1_YGR044C_1780221_at	0.330802	7.8992	0.997901	0	NA
655	MET4_YNL103W_1775713_at	RME1_YGR044C_1780221_at	0.409348	1.9748	0.997901	NA	NA
656	SWI4_YER111C_1770133_at	PHO3_YBR092C_1779615_at	0.260722	0	0.99531	1	NA
657	ADR1_YDR216W_1776183_at	PHO3_YBR092C_1779615_at	-0.272846	0	0.99531	NA	NA
658	PUT3_YKL015W_1770773_at	PHO3_YBR092C_1779615_at	-0.294489	0	0.99531	NA	NA
659	STB1_YNL309W_1771976_at	PHO3_YBR092C_1779615_at	-0.575995	9.874	0.99531	NA	NA
660	HCM1_YCR065W_1772793_at	PHO3_YBR092C_1779615_at	0.38589	0	0.99531	NA	NA
661	ASH1_YKL185W_1772030_at	PHO3_YBR092C_1779615_at	0.73253	0	0.99531	NA	NA
662	STB1_YNL309W_1771976_at	SPH1_YLR313C_1770115_at	1.62815	3.9496	0.991372	NA	NA
663	SWI4_YER111C_1770133_at	SPH1_YLR313C_1770115_at	-0.323832	13.8236	0.991372	NA	NA
664	PUT3_YKL015W_1770773_at	SPH1_YLR313C_1770115_at	-0.251207	15.7984	0.991372	NA	NA
665	HCM1_YCR065W_1772793_at	HIF1_YLL022C_1775754_at	0.649534	0	0.9984	0	NA
666	INO4_YOL108C_1774516_at	HIF1_YLL022C_1775754_at	-0.38984	19.748	0.9984	0	NA
667	STB1_YNL309W_1771976_at	HIF1_YLL022C_1775754_at	0.320377	1.9748	0.9984	0	NA
668	YHP1_YDR451C_1778368_at	YNL146C-A_YNL146C-A_1773126_at	-0.303675	19.748	0.999052	NA	0
669	SWI5_YDR146C_1770349_at	YNL146C-A_YNL146C-A_1773126_at	-0.978938	9.874	0.999052	NA	0
670	DIG2_YDR480W_1778995_at	YNL146C-A_YNL146C-A_1773126_at	-0.30485	1.9748	0.999052	0	0
671	ACE2_YLR131C_1771312_at	YNL146C-A_YNL146C-A_1773126_at	0.556805	15.7984	0.999052	NA	0
672	NDD1_YOR372C_1776556_at	YNL146C-A_YNL146C-A_1773126_at	-0.323543	11.8488	0.999052	NA	0
673	MET4_YNL103W_1775713_at	YNL146C-A_YNL146C-A_1773126_at	1.46625	7.8992	0.999052	NA	0
674	FKH1_YIL131C_1777130_at	YNL146C-A_YNL146C-A_1773126_at	0.309638	13.8236	0.999052	NA	0
675	CDC14_YFR028C_1779003_at	YNL146C-A_YNL146C-A_1773126_at	-0.533465	17.7732	0.999052	NA	0
676	INO4_YOL108C_1774516_at	YNL146C-A_YNL146C-A_1773126_at	-1.40571	3.9496	0.999052	1	0
677	HCM1_YCR065W_1772793_at	CBF2_YGR140W_1770219_at	0.398354	1.9748	0.997516	NA	NA
678	RME1_YGR044C_1780221_at	CBF2_YGR140W_1770219_at	-0.375493	19.748	0.997516	NA	NA
679	INO4_YOL108C_1774516_at	CBF2_YGR140W_1770219_at	0.377171	0	0.997516	NA	NA
680	FKH1_YIL131C_1777130_at	CBF2_YGR140W_1770219_at	0.65244	1.9748	0.997516	NA	NA
681	CDC14_YFR028C_1779003_at	CBF2_YGR140W_1770219_at	-0.83487	17.7732	0.997516	NA	1
682	FHL1_YPR104C_1773575_at	CBF2_YGR140W_1770219_at	0.300255	9.874	0.997516	1	NA
683	MET4_YNL103W_1775713_at	CBF2_YGR140W_1770219_at	0.402129	19.748	0.997516	NA	NA
684	CDC14_YFR028C_1779003_at	AMN1_YBR158W_1780046_at	1.01573	0	0.928371	NA	1
685	RTG2_YGL252C_1769907_at	AMN1_YBR158W_1780046_at	-0.484819	0	0.928371	NA	NA
686	FHL1_YPR104C_1773575_at	AMN1_YBR158W_1780046_at	-0.816493	11.8488	0.928371	1	1
687	INO4_YOL108C_1774516_at	YDR179W-A_YDR179W-A_1773124_at	-0.949297	13.8236	0.997874	NA	NA
688	FKH1_YIL131C_1777130_at	YDR179W-A_YDR179W-A_1773124_at	0.75959	0	0.997874	1	NA
689	CIN5_YOR028C_1770566_at	YDR179W-A_YDR179W-A_1773124_at	-0.256612	1.9748	0.997874	NA	NA
690	RME1_YGR044C_1780221_at	YDR179W-A_YDR179W-A_1773124_at	0.290123	11.8488	0.997874	NA	NA
691	FHL1_YPR104C_1773575_at	YDR179W-A_YDR179W-A_1773124_at	-0.526429	17.7732	0.997874	NA	NA
692	DIG2_YDR480W_1778995_at	YDR179W-A_YDR179W-A_1773124_at	-0.266711	5.9244	0.997874	0	NA
693	RTG2_YGL252C_1769907_at	YDR179W-A_YDR179W-A_1773124_at	-0.436321	0	0.997874	NA	NA
694	SWI4_YER111C_1770133_at	RLF2_YPR018W_1776685_at	0.26855	0	0.991029	0	NA
695	STB1_YNL309W_1771976_at	RLF2_YPR018W_1776685_at	0.395337	0	0.991029	0	NA
696	GAT1_YFL021W_1776687_at	RLF2_YPR018W_1776685_at	-0.333815	0	0.991029	0	NA
697	INO4_YOL108C_1774516_at	ICS2_YBR157C_1769617_at	-0.304921	19.748	0.996835	NA	NA
698	DIG2_YDR480W_1778995_at	ICS2_YBR157C_1769617_at	-0.381945	0	0.996835	0	NA
699	RME1_YGR044C_1780221_at	ICS2_YBR157C_1769617_at	0.657528	15.7984	0.996835	NA	NA
700	CDC14_YFR028C_1779003_at	ICS2_YBR157C_1769617_at	1.3566	0	0.996835	NA	NA
701	FKH1_YIL131C_1777130_at	ICS2_YBR157C_1769617_at	-0.27667	9.874	0.996835	1	NA
702	MET4_YNL103W_1775713_at	ICS2_YBR157C_1769617_at	0.326466	9.874	0.996835	NA	NA
703	FHL1_YPR104C_1773575_at	ICS2_YBR157C_1769617_at	-0.341854	11.8488	0.996835	1	NA
704	SWI6_YLR182W_1776552_at	ISC1_YER019W_1774550_at	1.07014	0	0.918012	NA	1
705	RTG2_YGL252C_1769907_at	ISC1_YER019W_1774550_at	0.774934	1.9748	0.918012	NA	NA
706	HCM1_YCR065W_1772793_at	CTF18_YMR078C_1771500_at	0.462236	1.9748	0.996673	NA	NA
707	CIN5_YOR028C_1770566_at	CTF18_YMR078C_1771500_at	0.284122	0	0.996673	NA	NA
708	STB1_YNL309W_1771976_at	CTF18_YMR078C_1771500_at	0.304365	3.9496	0.996673	NA	NA
709	INO4_YOL108C_1774516_at	CTF18_YMR078C_1771500_at	-0.666546	9.874	0.996673	NA	NA
710	CDC14_YFR028C_1779003_at	CTF18_YMR078C_1771500_at	1.66542	9.874	0.996673	NA	NA
711	FKH1_YIL131C_1777130_at	CTF18_YMR078C_1771500_at	-0.784941	7.8992	0.996673	1	NA
712	FHL1_YPR104C_1773575_at	CTF18_YMR078C_1771500_at	0.298494	1.9748	0.996673	NA	NA
713	MET4_YNL103W_1775713_at	CTF18_YMR078C_1771500_at	-0.572831	0	0.996673	NA	NA
714	NDD1_YOR372C_1776556_at	SGS1_YMR190C_1770193_at	0.442452	19.748	0.934756	0	NA
715	ADR1_YDR216W_1776183_at	HUA2_YOR284W_1779509_at	-0.803159	17.7732	0.970781	NA	NA
716	PUT3_YKL015W_1770773_at	HUA2_YOR284W_1779509_at	-1.69695	17.7732	0.970781	NA	NA
717	ASH1_YKL185W_1772030_at	HUA2_YOR284W_1779509_at	0.274969	15.7984	0.970781	NA	NA
718	STB1_YNL309W_1771976_at	HUA2_YOR284W_1779509_at	-0.599638	0	0.970781	NA	NA
719	SWI4_YER111C_1770133_at	HUA2_YOR284W_1779509_at	-0.260385	9.874	0.970781	NA	NA
720	FKH1_YIL131C_1777130_at	ESP1_YGR098C_1774196_at	0.283508	0	0.997319	1	NA
721	NDD1_YOR372C_1776556_at	ESP1_YGR098C_1774196_at	0.503134	1.9748	0.997319	NA	NA
722	CDC14_YFR028C_1779003_at	ESP1_YGR098C_1774196_at	-0.377457	19.748	0.997319	NA	1
723	FHL1_YPR104C_1773575_at	ESP1_YGR098C_1774196_at	0.413961	9.874	0.997319	NA	NA
724	FKH1_YIL131C_1777130_at	YCG1_YDR325W_1770928_at	0.862958	0	0.985013	1	NA
725	FHL1_YPR104C_1773575_at	YCG1_YDR325W_1770928_at	0.422902	13.8236	0.985013	NA	NA
726	CDC14_YFR028C_1779003_at	YCG1_YDR325W_1770928_at	-1.31898	19.748	0.985013	NA	NA
727	DIG2_YDR480W_1778995_at	YCG1_YDR325W_1770928_at	-0.523765	3.9496	0.985013	0	NA
728	YHP1_YDR451C_1778368_at	YCG1_YDR325W_1770928_at	0.382623	5.9244	0.985013	NA	NA
729	RTG2_YGL252C_1769907_at	YCG1_YDR325W_1770928_at	-0.278565	19.748	0.985013	NA	NA
730	MET4_YNL103W_1775713_at	YCG1_YDR325W_1770928_at	0.338764	1.9748	0.985013	NA	NA
731	HCM1_YCR065W_1772793_at	SLK19_YOR195W_1772485_at	1.31171	0	0.989214	NA	NA
732	CIN5_YOR028C_1770566_at	SLK19_YOR195W_1772485_at	0.267669	0	0.989214	NA	NA
733	INO4_YOL108C_1774516_at	SLK19_YOR195W_1772485_at	0.497323	11.8488	0.989214	NA	NA
734	STB1_YNL309W_1771976_at	SLK19_YOR195W_1772485_at	-1.05499	5.9244	0.989214	NA	NA
735	DIG2_YDR480W_1778995_at	SLK19_YOR195W_1772485_at	0.506938	3.9496	0.989214	0	NA
736	MET4_YNL103W_1775713_at	SLK19_YOR195W_1772485_at	0.39408	5.9244	0.989214	1	NA
737	YOX1_YML027W_1775720_at	NDD1_YOR372C_1776556_at	0.263814	19.748	0.995724	NA	NA
738	STB1_YNL309W_1771976_at	NDD1_YOR372C_1776556_at	0.502493	17.7732	0.995724	1	NA
739	SWI6_YLR182W_1776552_at	NDD1_YOR372C_1776556_at	0.4475	1.9748	0.995724	1	1
740	MET4_YNL103W_1775713_at	NDD1_YOR372C_1776556_at	0.894922	0	0.995724	NA	NA
741	SWI5_YDR146C_1770349_at	NDD1_YOR372C_1776556_at	0.322915	19.748	0.995724	NA	1
742	HCM1_YCR065W_1772793_at	MIF2_YKL089W_1770834_at	0.434124	0	0.992421	0	NA
743	STB1_YNL309W_1771976_at	MIF2_YKL089W_1770834_at	0.320807	11.8488	0.992421	0	NA
744	INO4_YOL108C_1774516_at	MIF2_YKL089W_1770834_at	0.377531	0	0.992421	0	NA
745	SWI6_YLR182W_1776552_at	BUB1_YGR188C_1772612_at	0.893645	0	0.991019	1	NA
746	STB1_YNL309W_1771976_at	BUB1_YGR188C_1772612_at	0.456204	5.9244	0.991019	NA	1
747	RTG2_YGL252C_1769907_at	BUB1_YGR188C_1772612_at	0.31946	0	0.991019	NA	NA
748	MET4_YNL103W_1775713_at	MXR1_YER042W_1773675_at	-2.4885	19.748	0.958861	NA	NA
749	DIG2_YDR480W_1778995_at	MXR1_YER042W_1773675_at	1.56866	13.8236	0.958861	0	NA
750	NDD1_YOR372C_1776556_at	MXR1_YER042W_1773675_at	-1.42701	7.8992	0.958861	NA	NA
751	INO4_YOL108C_1774516_at	MXR1_YER042W_1773675_at	2.40965	1.9748	0.958861	NA	NA
752	CDC14_YFR028C_1779003_at	MXR1_YER042W_1773675_at	2.85183	0	0.958861	NA	NA
753	YOX1_YML027W_1775720_at	MSH2_YOL090W_1770036_at	0.252917	5.9244	0.994667	0	NA
754	STB1_YNL309W_1771976_at	MSH2_YOL090W_1770036_at	-0.682366	1.9748	0.994667	0	NA
755	SWI4_YER111C_1770133_at	MSH2_YOL090W_1770036_at	0.504377	7.8992	0.994667	0	NA
756	PUT3_YKL015W_1770773_at	MSH2_YOL090W_1770036_at	-1.04049	9.874	0.994667	0	NA
757	HCM1_YCR065W_1772793_at	MSH2_YOL090W_1770036_at	-0.356219	5.9244	0.994667	0	NA
758	DIG2_YDR480W_1778995_at	MSH2_YOL090W_1770036_at	0.379919	3.9496	0.994667	0	NA
759	HCM1_YCR065W_1772793_at	GIC1_YHR061C_1776125_at	0.265739	11.8488	0.996828	NA	NA
760	RME1_YGR044C_1780221_at	GIC1_YHR061C_1776125_at	-0.371357	19.748	0.996828	NA	NA
761	INO4_YOL108C_1774516_at	GIC1_YHR061C_1776125_at	-0.691452	9.874	0.996828	NA	NA
762	STB1_YNL309W_1771976_at	GIC1_YHR061C_1776125_at	0.362527	17.7732	0.996828	1	NA
763	MET4_YNL103W_1775713_at	GIC1_YHR061C_1776125_at	0.278012	17.7732	0.996828	NA	1
764	DIG2_YDR480W_1778995_at	TPO3_YPR156C_1773071_at	-1.00182	0	0.991126	0	NA
765	FHL1_YPR104C_1773575_at	TPO3_YPR156C_1773071_at	0.257634	19.748	0.991126	NA	NA
766	FKH2_YNL068C_1771926_at	YLR414C_YLR414C_1778243_at	-1.64155	0	0.900377	NA	NA
767	STB1_YNL309W_1771976_at	ECO1_YFR027W_1780054_at	0.745086	0	0.988485	NA	NA
768	PUT3_YKL015W_1770773_at	ECO1_YFR027W_1780054_at	-0.317261	3.9496	0.988485	NA	NA
769	RME1_YGR044C_1780221_at	PRY3_YJL078C_1779441_at	-0.416442	0	0.980794	NA	NA
770	FHL1_YPR104C_1773575_at	PRY3_YJL078C_1779441_at	-0.277931	3.9496	0.980794	1	NA
771	SWI5_YDR146C_1770349_at	YOL155C_YOL155C_1772813_at	2.06947	19.748	0.944584	NA	NA
772	ACE2_YLR131C_1771312_at	YOL155C_YOL155C_1772813_at	-1.16526	19.748	0.944584	NA	NA
773	MET4_YNL103W_1775713_at	YOL155C_YOL155C_1772813_at	0.474533	0	0.944584	NA	NA
774	INO4_YOL108C_1774516_at	RAX2_YLR084C_1775884_at	-1.63752	13.8236	0.998514	NA	NA
775	RME1_YGR044C_1780221_at	RAX2_YLR084C_1775884_at	-0.684238	19.748	0.998514	NA	NA
776	DIG2_YDR480W_1778995_at	RAX2_YLR084C_1775884_at	0.301463	3.9496	0.998514	0	NA
777	FKH1_YIL131C_1777130_at	RAX2_YLR084C_1775884_at	-0.328694	15.7984	0.998514	NA	NA
778	MET4_YNL103W_1775713_at	RAX2_YLR084C_1775884_at	-0.371752	9.874	0.998514	NA	NA
779	STB1_YNL309W_1771976_at	IRR1_YIL026C_1778961_at	1.18032	1.9748	0.997127	NA	NA
780	YOX1_YML027W_1775720_at	IRR1_YIL026C_1778961_at	0.305048	0	0.997127	NA	NA
781	SWI5_YDR146C_1770349_at	YNL176C_YNL176C_1778968_at	0.303791	0	0.96793	NA	NA
782	YHP1_YDR451C_1778368_at	NCA3_YJL116C_1774960_at	-0.480935	17.7732	0.998319	1	NA
783	SWI5_YDR146C_1770349_at	NCA3_YJL116C_1774960_at	-1.15897	1.9748	0.998319	NA	NA
784	DIG2_YDR480W_1778995_at	NCA3_YJL116C_1774960_at	-0.650678	0	0.998319	0	NA
785	INO4_YOL108C_1774516_at	NCA3_YJL116C_1774960_at	-0.463792	15.7984	0.998319	1	NA
786	NDD1_YOR372C_1776556_at	VID22_YLR373C_1775195_at	0.755742	5.9244	0.989722	NA	NA
787	RTG2_YGL252C_1769907_at	VID22_YLR373C_1775195_at	-0.301958	0	0.989722	NA	NA
788	YHP1_YDR451C_1778368_at	EXG2_YDR261C_1769731_at	0.530129	1.9748	0.996385	NA	NA
789	DIG2_YDR480W_1778995_at	EXG2_YDR261C_1769731_at	0.334455	11.8488	0.996385	0	NA
790	MET4_YNL103W_1775713_at	EXG2_YDR261C_1769731_at	-0.301367	3.9496	0.996385	NA	NA
791	CDC14_YFR028C_1779003_at	EXG2_YDR261C_1769731_at	0.285912	15.7984	0.996385	NA	NA
792	FHL1_YPR104C_1773575_at	EXG2_YDR261C_1769731_at	-0.981612	19.748	0.996385	NA	NA
793	YOX1_YML027W_1775720_at	RSR1_YGR152C_1779114_at	0.59664	0	0.998342	NA	NA
794	RME1_YGR044C_1780221_at	RSR1_YGR152C_1779114_at	-0.316341	3.9496	0.998342	NA	NA
795	MET4_YNL103W_1775713_at	RSR1_YGR152C_1779114_at	-0.347697	11.8488	0.998342	1	NA
796	ADR1_YDR216W_1776183_at	YJL144W_YJL144W_1771951_at	0.482307	0	0.952397	NA	NA
797	RTG2_YGL252C_1769907_at	YJL144W_YJL144W_1771951_at	0.284831	0	0.952397	NA	NA
798	GAT1_YFL021W_1776687_at	YJL144W_YJL144W_1771951_at	0.487595	0	0.952397	NA	NA
799	STB1_YNL309W_1771976_at	URH1_YDR400W_1770575_at	0.651351	9.874	0.997734	NA	NA
800	HCM1_YCR065W_1772793_at	URH1_YDR400W_1770575_at	0.256072	1.9748	0.997734	NA	NA
801	NDD1_YOR372C_1776556_at	KIP1_YBL063W_1773899_at	0.858091	9.874	0.985353	NA	NA
802	SWI6_YLR182W_1776552_at	KIP1_YBL063W_1773899_at	0.303068	11.8488	0.985353	NA	NA
803	DIG2_YDR480W_1778995_at	KIP1_YBL063W_1773899_at	-0.273855	11.8488	0.985353	0	NA
804	CDC14_YFR028C_1779003_at	YNL046W_YNL046W_1776108_at	1.02469	11.8488	0.967361	NA	NA
805	FHL1_YPR104C_1773575_at	YNL046W_YNL046W_1776108_at	-0.584551	19.748	0.967361	NA	NA
806	DIG2_YDR480W_1778995_at	HHT1_YBR010W_1773019_at	0.452488	9.874	0.994496	0	NA
807	MET4_YNL103W_1775713_at	HHT1_YBR010W_1773019_at	-0.261025	0	0.994496	NA	NA
808	INO4_YOL108C_1774516_at	HHT1_YBR010W_1773019_at	-0.304596	17.7732	0.994496	NA	NA
809	MET4_YNL103W_1775713_at	TOS10_YGR153W_1777128_at	-0.368013	0	0.986498	NA	NA
810	DIG2_YDR480W_1778995_at	TOS10_YGR153W_1777128_at	-0.546232	13.8236	0.986498	0	NA
811	YHP1_YDR451C_1778368_at	TOS10_YGR153W_1777128_at	0.616234	7.8992	0.986498	NA	NA
812	MCM1_YMR043W_1770949_at	TOS10_YGR153W_1777128_at	-0.795916	0	0.986498	NA	NA
813	PDR3_YBL005W_1779706_at	TOS10_YGR153W_1777128_at	-1.56316	17.7732	0.986498	NA	NA
814	HCM1_YCR065W_1772793_at	TOS10_YGR153W_1777128_at	0.562583	17.7732	0.986498	NA	NA
815	FKH1_YIL131C_1777130_at	TOS10_YGR153W_1777128_at	-0.600534	3.9496	0.986498	NA	NA
816	NDD1_YOR372C_1776556_at	TOS10_YGR153W_1777128_at	-0.340498	5.9244	0.986498	NA	NA
817	FKH1_YIL131C_1777130_at	RRM3_YHR031C_1778145_at	1.3604	0	0.993115	NA	NA
818	CDC14_YFR028C_1779003_at	RRM3_YHR031C_1778145_at	-1.05881	0	0.993115	NA	NA
819	FHL1_YPR104C_1773575_at	RRM3_YHR031C_1778145_at	-0.314755	0	0.993115	NA	NA
820	INO4_YOL108C_1774516_at	RRM3_YHR031C_1778145_at	0.798623	1.9748	0.993115	NA	NA
821	CIN5_YOR028C_1770566_at	RRM3_YHR031C_1778145_at	-0.295431	3.9496	0.993115	NA	NA
822	RTG2_YGL252C_1769907_at	RRM3_YHR031C_1778145_at	-0.451674	9.874	0.993115	NA	NA
823	MET4_YNL103W_1775713_at	RRM3_YHR031C_1778145_at	0.666019	0	0.993115	NA	NA
824	GCR1_YPL075W_1777579_at	RSB1_YOR049C_1771460_at	1.05356	0	0.902796	NA	NA
825	STB1_YNL309W_1771976_at	PIF1_YML061C_1779330_at	0.315652	13.8236	0.923203	0	NA
826	PUT3_YKL015W_1770773_at	PIF1_YML061C_1779330_at	-0.276731	17.7732	0.923203	0	NA
827	FKH1_YIL131C_1777130_at	RGA2_YDR379W_1780134_at	-0.463325	0	0.99356	NA	NA
828	INO4_YOL108C_1774516_at	RGA2_YDR379W_1780134_at	0.340267	19.748	0.99356	1	NA
829	CDC14_YFR028C_1779003_at	RGA2_YDR379W_1780134_at	0.356111	13.8236	0.99356	NA	NA
830	ADR1_YDR216W_1776183_at	YGR243W_YGR243W_1777561_at	0.802258	0	0.992998	NA	NA
831	CIN5_YOR028C_1770566_at	YGR243W_YGR243W_1777561_at	0.572226	0	0.992998	NA	NA
832	RTG2_YGL252C_1769907_at	YGR243W_YGR243W_1777561_at	-0.596355	19.748	0.992998	NA	NA
833	STB1_YNL309W_1771976_at	YGR243W_YGR243W_1777561_at	0.272772	9.874	0.992998	NA	NA
834	HCM1_YCR065W_1772793_at	SCW11_YGL028C_1776626_at	0.297819	0	0.984019	NA	NA
835	GCR1_YPL075W_1777579_at	SCW11_YGL028C_1776626_at	0.433875	0	0.984019	NA	NA
836	HCM1_YCR065W_1772793_at	SLI15_YBR156C_1777367_at	0.421624	13.8236	0.997393	0	NA
837	CDC14_YFR028C_1779003_at	SLI15_YBR156C_1777367_at	1.11312	19.748	0.997393	0	1
838	INO4_YOL108C_1774516_at	SLI15_YBR156C_1777367_at	0.430289	17.7732	0.997393	0	NA
839	STB1_YNL309W_1771976_at	SLI15_YBR156C_1777367_at	0.383517	7.8992	0.997393	0	NA
840	SWI5_YDR146C_1770349_at	YOL070C_YOL070C_1776812_at	0.461273	19.748	0.972484	0	NA
841	ACE2_YLR131C_1771312_at	YOL070C_YOL070C_1776812_at	0.350973	19.748	0.972484	0	NA
842	KAR4_YCL055W_1778355_at	YOL070C_YOL070C_1776812_at	0.263064	19.748	0.972484	0	NA
843	STB1_YNL309W_1771976_at	PLM2_YDR501W_1769443_at	1.30139	11.8488	0.993605	NA	NA
844	HCM1_YCR065W_1772793_at	PLM2_YDR501W_1769443_at	0.450427	9.874	0.993605	NA	1
845	INO4_YOL108C_1774516_at	PLM2_YDR501W_1769443_at	0.395653	13.8236	0.993605	NA	NA
846	SWI6_YLR182W_1776552_at	PLM2_YDR501W_1769443_at	-0.362778	1.9748	0.993605	1	1
847	YOX1_YML027W_1775720_at	CTF3_YLR381W_1774822_at	0.60536	13.8236	0.99664	1	NA
848	INO4_YOL108C_1774516_at	CTF3_YLR381W_1774822_at	-0.758462	15.7984	0.99664	NA	NA
849	DIG2_YDR480W_1778995_at	CTF3_YLR381W_1774822_at	-1.02132	0	0.99664	0	NA
850	FKH1_YIL131C_1777130_at	CTF3_YLR381W_1774822_at	0.259022	3.9496	0.99664	NA	NA
851	HCM1_YCR065W_1772793_at	YDL211C_YDL211C_1778331_at	0.253817	1.9748	0.998098	NA	NA
852	STB1_YNL309W_1771976_at	YDL211C_YDL211C_1778331_at	0.728763	5.9244	0.998098	NA	NA
853	INO4_YOL108C_1774516_at	YDL211C_YDL211C_1778331_at	-0.689598	11.8488	0.998098	NA	NA
854	MET4_YNL103W_1775713_at	YDL211C_YDL211C_1778331_at	0.294006	19.748	0.998098	NA	NA
855	RME1_YGR044C_1780221_at	CYC7_YEL039C_1774137_at	1.27261	1.9748	0.993863	NA	NA
856	HCM1_YCR065W_1772793_at	CYC7_YEL039C_1774137_at	-1.04996	0	0.993863	NA	NA
857	CIN5_YOR028C_1770566_at	CYC7_YEL039C_1774137_at	-0.750477	5.9244	0.993863	NA	NA
858	YOX1_YML027W_1775720_at	CYC7_YEL039C_1774137_at	0.726525	19.748	0.993863	NA	NA
859	FKH1_YIL131C_1777130_at	CYC7_YEL039C_1774137_at	-0.773008	0	0.993863	NA	NA
860	SWI4_YER111C_1770133_at	CYC7_YEL039C_1774137_at	-0.416306	13.8236	0.993863	NA	NA
861	DIG2_YDR480W_1778995_at	CYC7_YEL039C_1774137_at	0.368086	9.874	0.993863	0	NA
862	NDD1_YOR372C_1776556_at	CYC7_YEL039C_1774137_at	-0.82127	3.9496	0.993863	NA	NA
863	STB1_YNL309W_1771976_at	BNI4_YNL233W_1770743_at	1.72771	0	0.988717	0	NA
864	SWI4_YER111C_1770133_at	BNI4_YNL233W_1770743_at	-0.266309	11.8488	0.988717	0	1
865	RME1_YGR044C_1780221_at	BNI5_YNL166C_1772105_at	-0.29339	19.748	0.988909	NA	NA
866	INO4_YOL108C_1774516_at	BNI5_YNL166C_1772105_at	-0.443616	9.874	0.988909	NA	NA
867	HCM1_YCR065W_1772793_at	ROD1_YOR018W_1774507_at	-0.253949	0	0.998213	NA	NA
868	STB1_YNL309W_1771976_at	ROD1_YOR018W_1774507_at	-0.485772	0	0.998213	NA	NA
869	ADR1_YDR216W_1776183_at	ROD1_YOR018W_1774507_at	0.337509	1.9748	0.998213	NA	NA
870	CDC14_YFR028C_1779003_at	ROD1_YOR018W_1774507_at	-0.645042	11.8488	0.998213	NA	NA
871	FHL1_YPR104C_1773575_at	ROD1_YOR018W_1774507_at	0.309515	13.8236	0.998213	NA	NA
872	YOX1_YML027W_1775720_at	TOP2_YNL088W_1779900_at	0.309387	7.8992	0.994799	NA	NA
873	INO4_YOL108C_1774516_at	TOP2_YNL088W_1779900_at	-0.570386	13.8236	0.994799	NA	NA
874	MET4_YNL103W_1775713_at	TOP2_YNL088W_1779900_at	0.279513	9.874	0.994799	NA	1
875	DIG2_YDR480W_1778995_at	TAF2_YCR042C_1770535_at	-0.6429	11.8488	0.998333	0	NA
876	FKH1_YIL131C_1777130_at	TAF2_YCR042C_1770535_at	-0.329019	9.874	0.998333	0	NA
877	NDD1_YOR372C_1776556_at	TAF2_YCR042C_1770535_at	-0.533834	11.8488	0.998333	0	NA
878	MET4_YNL103W_1775713_at	TAF2_YCR042C_1770535_at	-0.260071	0	0.998333	0	NA
879	HCM1_YCR065W_1772793_at	CDC7_YDL017W_1776745_at	0.478835	0	0.983105	NA	NA
880	RTG2_YGL252C_1769907_at	CDC7_YDL017W_1776745_at	0.858616	0	0.983105	NA	NA
881	FKH1_YIL131C_1777130_at	CSN9_YDR179C_1777710_at	1.37263	0	0.99634	1	NA
882	INO4_YOL108C_1774516_at	CSN9_YDR179C_1777710_at	-0.48	15.7984	0.99634	NA	NA
883	CDC14_YFR028C_1779003_at	CSN9_YDR179C_1777710_at	-0.272254	19.748	0.99634	NA	NA
884	DIG2_YDR480W_1778995_at	CSN9_YDR179C_1777710_at	-0.609434	1.9748	0.99634	0	NA
885	FHL1_YPR104C_1773575_at	CSN9_YDR179C_1777710_at	-0.889201	15.7984	0.99634	NA	NA
886	RTG2_YGL252C_1769907_at	CSN9_YDR179C_1777710_at	-0.741171	19.748	0.99634	NA	NA
887	SWI6_YLR182W_1776552_at	CSN9_YDR179C_1777710_at	-0.250776	9.874	0.99634	1	NA
888	STB1_YNL309W_1771976_at	PMS1_YNL082W_1773767_at	1.3367	0	0.990597	NA	NA
889	RTG2_YGL252C_1769907_at	PMS1_YNL082W_1773767_at	-0.446875	0	0.990597	NA	NA
890	RME1_YGR044C_1780221_at	YLR046C_YLR046C_1778088_at	0.77891	0	0.995546	0	NA
891	INO4_YOL108C_1774516_at	YLR046C_YLR046C_1778088_at	-0.256874	19.748	0.995546	0	NA
892	STB1_YNL309W_1771976_at	YLR046C_YLR046C_1778088_at	-0.251399	0	0.995546	0	NA
893	RTG2_YGL252C_1769907_at	YLR046C_YLR046C_1778088_at	-0.346402	11.8488	0.995546	0	NA
894	CDC14_YFR028C_1779003_at	YLR046C_YLR046C_1778088_at	0.503986	5.9244	0.995546	0	NA
895	YOX1_YML027W_1775720_at	PAC11_YDR488C_1778004_at	0.332036	11.8488	0.995756	NA	NA
896	HCM1_YCR065W_1772793_at	PAC11_YDR488C_1778004_at	0.366995	11.8488	0.995756	NA	NA
897	INO4_YOL108C_1774516_at	PAC11_YDR488C_1778004_at	0.493929	13.8236	0.995756	NA	NA
898	SWI6_YLR182W_1776552_at	SED1_YDR077W_1776258_at	-1.01703	9.874	0.960688	NA	1
899	RAP1_YNL216W_1769373_at	SED1_YDR077W_1776258_at	-0.620785	7.8992	0.960688	1	NA
900	YOX1_YML027W_1775720_at	HTA1_YDR225W_1780233_at	0.38867	15.7984	0.994152	NA	NA
901	HCM1_YCR065W_1772793_at	SKG6_YHR149C_1770790_at	0.641937	0	0.997969	1	NA
902	RME1_YGR044C_1780221_at	SKG6_YHR149C_1770790_at	-0.408125	0	0.997969	NA	NA
903	CIN5_YOR028C_1770566_at	SKG6_YHR149C_1770790_at	-0.660681	3.9496	0.997969	NA	NA
904	INO4_YOL108C_1774516_at	SKG6_YHR149C_1770790_at	1.23529	15.7984	0.997969	NA	NA
905	STB1_YNL309W_1771976_at	SKG6_YHR149C_1770790_at	-0.362789	19.748	0.997969	NA	NA
906	YOX1_YML027W_1775720_at	SKG6_YHR149C_1770790_at	0.256113	0	0.997969	NA	NA
907	YHP1_YDR451C_1778368_at	SIM1_YIL123W_1778486_at	2.03185	0	0.99964	NA	NA
908	RME1_YGR044C_1780221_at	SIM1_YIL123W_1778486_at	-0.267137	1.9748	0.99964	NA	NA
909	DIG2_YDR480W_1778995_at	SIM1_YIL123W_1778486_at	-0.3478	19.748	0.99964	0	NA
910	FKH1_YIL131C_1777130_at	SIM1_YIL123W_1778486_at	-0.319241	19.748	0.99964	NA	NA
911	CIN5_YOR028C_1770566_at	SIM1_YIL123W_1778486_at	-0.309099	3.9496	0.99964	1	NA
912	ADR1_YDR216W_1776183_at	YHR087W_YHR087W_1770302_at	1.85628	3.9496	0.989831	1	NA
913	SWI6_YLR182W_1776552_at	YHR087W_YHR087W_1770302_at	-0.751295	0	0.989831	NA	NA
914	CIN5_YOR028C_1770566_at	MYO3_YKL129C_1774355_at	0.648867	5.9244	0.992869	NA	NA
915	HCM1_YCR065W_1772793_at	MYO3_YKL129C_1774355_at	-0.280539	0	0.992869	NA	NA
916	CDC14_YFR028C_1779003_at	MYO3_YKL129C_1774355_at	0.604703	0	0.992869	NA	NA
917	FHL1_YPR104C_1773575_at	MYO3_YKL129C_1774355_at	-0.404036	3.9496	0.992869	NA	NA
918	INO4_YOL108C_1774516_at	MYO3_YKL129C_1774355_at	-0.476491	17.7732	0.992869	NA	NA
919	SWI6_YLR182W_1776552_at	MYO3_YKL129C_1774355_at	-0.55207	15.7984	0.992869	NA	NA
920	RME1_YGR044C_1780221_at	PAI3_YMR174C_1777444_at	0.827527	17.7732	0.9985	NA	NA
921	CIN5_YOR028C_1770566_at	PAI3_YMR174C_1777444_at	0.273447	1.9748	0.9985	NA	NA
922	FKH1_YIL131C_1777130_at	PAI3_YMR174C_1777444_at	-0.96387	0	0.9985	NA	NA
923	DIG2_YDR480W_1778995_at	PAI3_YMR174C_1777444_at	0.480362	19.748	0.9985	0	NA
924	YHP1_YDR451C_1778368_at	PAI3_YMR174C_1777444_at	-0.39974	5.9244	0.9985	NA	NA
925	ADR1_YDR216W_1776183_at	PAI3_YMR174C_1777444_at	0.384376	13.8236	0.9985	NA	NA
926	YHP1_YDR451C_1778368_at	MHT1_YLL062C_1776767_at	1.88372	19.748	0.997064	NA	NA
927	FKH1_YIL131C_1777130_at	MHT1_YLL062C_1776767_at	0.431338	0	0.997064	NA	NA
928	DIG2_YDR480W_1778995_at	MHT1_YLL062C_1776767_at	-2.06189	0	0.997064	0	NA
929	CDC14_YFR028C_1779003_at	MHT1_YLL062C_1776767_at	-0.456453	5.9244	0.997064	NA	NA
930	NDD1_YOR372C_1776556_at	MHT1_YLL062C_1776767_at	-1.5202	19.748	0.997064	NA	NA
931	INO4_YOL108C_1774516_at	MHT1_YLL062C_1776767_at	0.407786	5.9244	0.997064	NA	NA
932	FHL1_YPR104C_1773575_at	MHT1_YLL062C_1776767_at	2.16624	0	0.997064	NA	NA
933	YOX1_YML027W_1775720_at	MHT1_YLL062C_1776767_at	0.482413	17.7732	0.997064	NA	NA
934	MET4_YNL103W_1775713_at	MHT1_YLL062C_1776767_at	1.24934	19.748	0.997064	1	NA
935	RME1_YGR044C_1780221_at	MHT1_YLL062C_1776767_at	-0.33158	7.8992	0.997064	NA	NA
936	HCM1_YCR065W_1772793_at	MHT1_YLL062C_1776767_at	-0.461438	1.9748	0.997064	NA	NA
937	CIN5_YOR028C_1770566_at	MHT1_YLL062C_1776767_at	-0.52081	9.874	0.997064	1	NA
938	RME1_YGR044C_1780221_at	SPP41_YDR464W_1776413_at	-0.463413	0	0.964801	NA	NA
939	CDC14_YFR028C_1779003_at	SPP41_YDR464W_1776413_at	-0.709291	1.9748	0.964801	NA	NA
940	FHL1_YPR104C_1773575_at	SPP41_YDR464W_1776413_at	0.80774	7.8992	0.964801	NA	NA
941	GAT1_YFL021W_1776687_at	SPP41_YDR464W_1776413_at	0.518304	0	0.964801	NA	NA
942	MET4_YNL103W_1775713_at	OPY1_YBR129C_1773250_at	0.287861	0	0.991994	NA	NA
943	INO4_YOL108C_1774516_at	OPY1_YBR129C_1773250_at	0.576107	0	0.991994	NA	NA
944	MCM1_YMR043W_1770949_at	OPY1_YBR129C_1773250_at	0.688555	19.748	0.991994	NA	NA
945	CDC14_YFR028C_1779003_at	OPY1_YBR129C_1773250_at	0.275985	0	0.991994	NA	NA
946	PDR3_YBL005W_1779706_at	OPY1_YBR129C_1773250_at	0.392002	1.9748	0.991994	NA	NA
947	CDC14_YFR028C_1779003_at	UBP11_YKR098C_1771410_at	0.259327	0	0.99667	NA	NA
948	RME1_YGR044C_1780221_at	UBP11_YKR098C_1771410_at	0.584438	0	0.99667	NA	NA
949	FHL1_YPR104C_1773575_at	UBP11_YKR098C_1771410_at	-1.25105	1.9748	0.99667	NA	NA
950	INO4_YOL108C_1774516_at	UBP11_YKR098C_1771410_at	-0.259279	5.9244	0.99667	NA	NA
951	STB1_YNL309W_1771976_at	UBP11_YKR098C_1771410_at	-0.281242	13.8236	0.99667	NA	NA
952	SWI5_YDR146C_1770349_at	LOT5_YKL183W_1775002_at	-0.446043	19.748	0.939434	NA	NA
953	KAR4_YCL055W_1778355_at	LOT5_YKL183W_1775002_at	0.628621	0	0.939434	NA	NA
954	PDR3_YBL005W_1779706_at	LOT5_YKL183W_1775002_at	0.364354	0	0.939434	NA	NA
955	ADR1_YDR216W_1776183_at	SPO16_YHR153C_1777319_at	-0.724011	13.8236	0.991832	NA	NA
956	STB1_YNL309W_1771976_at	SPO16_YHR153C_1777319_at	1.02942	7.8992	0.991832	1	NA
957	RTG2_YGL252C_1769907_at	SPO16_YHR153C_1777319_at	-1.25655	17.7732	0.991832	NA	NA
958	PUT3_YKL015W_1770773_at	SPO16_YHR153C_1777319_at	0.418214	0	0.991832	NA	NA
959	SWI6_YLR182W_1776552_at	SPO16_YHR153C_1777319_at	-0.289193	13.8236	0.991832	1	NA
960	ASH1_YKL185W_1772030_at	SPO16_YHR153C_1777319_at	0.449757	19.748	0.991832	NA	NA
961	HCM1_YCR065W_1772793_at	SPO16_YHR153C_1777319_at	-0.371968	13.8236	0.991832	NA	NA
962	RME1_YGR044C_1780221_at	GIC2_YDR309C_1774142_at	-1.53952	11.8488	0.998401	NA	NA
963	YOX1_YML027W_1775720_at	GIC2_YDR309C_1774142_at	0.322216	0	0.998401	NA	NA
964	CIN5_YOR028C_1770566_at	GIC2_YDR309C_1774142_at	-0.481403	0	0.998401	NA	NA
965	HCM1_YCR065W_1772793_at	GIC2_YDR309C_1774142_at	-0.852787	11.8488	0.998401	NA	NA
966	FKH1_YIL131C_1777130_at	GIC2_YDR309C_1774142_at	-0.456932	1.9748	0.998401	NA	NA
967	DIG2_YDR480W_1778995_at	GIC2_YDR309C_1774142_at	1.28684	13.8236	0.998401	0	NA
968	YHP1_YDR451C_1778368_at	GIC2_YDR309C_1774142_at	-0.463952	3.9496	0.998401	NA	NA
969	SWI4_YER111C_1770133_at	GIC2_YDR309C_1774142_at	0.394525	13.8236	0.998401	1	NA
970	INO4_YOL108C_1774516_at	ARG3_YJL088W_1770352_at	-3.59381	0	0.983349	NA	NA
971	RME1_YGR044C_1780221_at	ARG3_YJL088W_1770352_at	-0.940832	15.7984	0.983349	NA	NA
972	CIN5_YOR028C_1770566_at	ARG3_YJL088W_1770352_at	-0.284109	0	0.983349	NA	NA
973	HCM1_YCR065W_1772793_at	ARG3_YJL088W_1770352_at	-1.05133	11.8488	0.983349	NA	NA
974	CDC14_YFR028C_1779003_at	ARG3_YJL088W_1770352_at	-1.90443	19.748	0.983349	NA	NA
975	YOX1_YML027W_1775720_at	FRE4_YNR060W_1778265_at	-0.270447	3.9496	0.985103	1	NA
976	INO4_YOL108C_1774516_at	FRE4_YNR060W_1778265_at	1.13121	7.8992	0.985103	NA	NA
977	DIG2_YDR480W_1778995_at	FRE4_YNR060W_1778265_at	0.719763	19.748	0.985103	0	NA
978	RME1_YGR044C_1780221_at	FRE4_YNR060W_1778265_at	-0.612484	0	0.985103	1	NA
979	MET4_YNL103W_1775713_at	FRE4_YNR060W_1778265_at	1.47448	17.7732	0.985103	NA	NA
980	HCM1_YCR065W_1772793_at	FRE4_YNR060W_1778265_at	0.552509	19.748	0.985103	NA	NA
981	CIN5_YOR028C_1770566_at	FRE4_YNR060W_1778265_at	0.329505	15.7984	0.985103	1	NA
982	SWI4_YER111C_1770133_at	FRE4_YNR060W_1778265_at	-0.392049	13.8236	0.985103	NA	NA
983	YHP1_YDR451C_1778368_at	FRE4_YNR060W_1778265_at	-0.374769	5.9244	0.985103	NA	NA
984	YOX1_YML027W_1775720_at	EUG1_YDR518W_1769685_at	0.621094	19.748	0.991075	0	NA
985	DIG2_YDR480W_1778995_at	EUG1_YDR518W_1769685_at	-0.733497	11.8488	0.991075	0	NA
986	MET4_YNL103W_1775713_at	EUG1_YDR518W_1769685_at	-0.690228	0	0.991075	0	NA
987	STB1_YNL309W_1771976_at	EUG1_YDR518W_1769685_at	-0.364545	15.7984	0.991075	0	NA
988	STB1_YNL309W_1771976_at	EXO1_YOR033C_1773891_at	0.312617	3.9496	0.991749	0	NA
989	RTG2_YGL252C_1769907_at	EXO1_YOR033C_1773891_at	-0.635728	13.8236	0.991749	0	NA
990	INO4_YOL108C_1774516_at	EXO1_YOR033C_1773891_at	-0.342097	0	0.991749	0	NA
991	PUT3_YKL015W_1770773_at	EXO1_YOR033C_1773891_at	-0.381832	9.874	0.991749	0	NA
992	CIN5_YOR028C_1770566_at	MMP1_YLL061W_1778233_at	-1.99889	1.9748	0.967427	1	NA
993	INO4_YOL108C_1774516_at	MMP1_YLL061W_1778233_at	2.3661	19.748	0.967427	1	NA
994	RME1_YGR044C_1780221_at	MMP1_YLL061W_1778233_at	-0.643749	19.748	0.967427	NA	NA
995	FHL1_YPR104C_1773575_at	MMP1_YLL061W_1778233_at	1.91557	15.7984	0.967427	NA	NA
996	CDC14_YFR028C_1779003_at	MMP1_YLL061W_1778233_at	-2.073	9.874	0.967427	NA	NA
997	YOX1_YML027W_1775720_at	MMP1_YLL061W_1778233_at	-0.395763	3.9496	0.967427	NA	NA
998	STB1_YNL309W_1771976_at	MMP1_YLL061W_1778233_at	-0.464816	0	0.967427	NA	NA
999	MET4_YNL103W_1775713_at	MMP1_YLL061W_1778233_at	-2.21285	9.874	0.967427	NA	NA
1000	FKH1_YIL131C_1777130_at	YMR163C_YMR163C_1778345_at	0.337151	0	0.994513	0	NA
1001	NDD1_YOR372C_1776556_at	YMR163C_YMR163C_1778345_at	0.380849	1.9748	0.994513	0	NA
1002	SWI4_YER111C_1770133_at	CSM3_YMR048W_1769865_at	0.347091	13.8236	0.978603	NA	NA
1003	STB1_YNL309W_1771976_at	CSM3_YMR048W_1769865_at	1.01965	1.9748	0.978603	NA	NA
1004	INO4_YOL108C_1774516_at	CSM3_YMR048W_1769865_at	-0.383904	15.7984	0.978603	NA	NA
1005	CIN5_YOR028C_1770566_at	CSM3_YMR048W_1769865_at	0.535753	15.7984	0.978603	NA	NA
1006	PUT3_YKL015W_1770773_at	CSM3_YMR048W_1769865_at	0.637148	17.7732	0.978603	NA	NA
1007	CDC14_YFR028C_1779003_at	CSM3_YMR048W_1769865_at	0.729726	17.7732	0.978603	NA	NA
1008	YHP1_YDR451C_1778368_at	SKN1_YGR143W_1777079_at	-0.317877	9.874	0.997224	NA	NA
1009	DIG2_YDR480W_1778995_at	SKN1_YGR143W_1777079_at	-0.799719	1.9748	0.997224	0	NA
1010	FKH1_YIL131C_1777130_at	SKN1_YGR143W_1777079_at	-0.30803	19.748	0.997224	NA	NA
1011	MET4_YNL103W_1775713_at	SKN1_YGR143W_1777079_at	0.329941	19.748	0.997224	NA	NA
1012	NDD1_YOR372C_1776556_at	SKN1_YGR143W_1777079_at	0.343774	0	0.997224	NA	NA
1013	STB1_YNL309W_1771976_at	YMR144W_YMR144W_1773256_at	1.0844	5.9244	0.991877	NA	NA
1014	RTG2_YGL252C_1769907_at	YMR144W_YMR144W_1773256_at	0.677175	19.748	0.991877	NA	NA
1015	PUT3_YKL015W_1770773_at	YMR144W_YMR144W_1773256_at	-0.260276	9.874	0.991877	NA	NA
1016	SWI6_YLR182W_1776552_at	YMR144W_YMR144W_1773256_at	0.888073	11.8488	0.991877	NA	1
1017	CIN5_YOR028C_1770566_at	HCM1_YCR065W_1772793_at	0.260775	13.8236	0.992893	NA	NA
1018	RME1_YGR044C_1780221_at	HCM1_YCR065W_1772793_at	-1.36738	1.9748	0.992893	NA	NA
1019	INO4_YOL108C_1774516_at	HCM1_YCR065W_1772793_at	-1.039	19.748	0.992893	NA	NA
1020	YOX1_YML027W_1775720_at	HCM1_YCR065W_1772793_at	0.251483	7.8992	0.992893	NA	1
1021	CDC14_YFR028C_1779003_at	HCM1_YCR065W_1772793_at	-0.408555	9.874	0.992893	NA	NA
1022	FKH1_YIL131C_1777130_at	HCM1_YCR065W_1772793_at	-1.20822	19.748	0.992893	NA	1
1023	ADR1_YDR216W_1776183_at	HCM1_YCR065W_1772793_at	0.399101	9.874	0.992893	NA	NA
1024	FHL1_YPR104C_1773575_at	HCM1_YCR065W_1772793_at	1.426	11.8488	0.992893	1	1
1025	ACE2_YLR131C_1771312_at	SIF2_YBR103W_1774668_at	0.629833	0	0.920875	NA	NA
1026	NDD1_YOR372C_1776556_at	KIP3_YGL216W_1775012_at	0.267334	3.9496	0.990149	0	NA
1027	DIG2_YDR480W_1778995_at	KIP3_YGL216W_1775012_at	0.444948	11.8488	0.990149	0	NA
1028	MET4_YNL103W_1775713_at	KIP3_YGL216W_1775012_at	0.287602	0	0.990149	0	NA
1029	DIG2_YDR480W_1778995_at	YER077C_YER077C_1780030_at	-0.288728	0	0.985175	0	NA
1030	PDR3_YBL005W_1779706_at	YER077C_YER077C_1780030_at	0.572503	0	0.985175	NA	NA
1031	SWI4_YER111C_1770133_at	ASK1_YKL052C_1777138_at	-0.252824	0	0.95587	NA	NA
1032	RTG2_YGL252C_1769907_at	ASK1_YKL052C_1777138_at	0.430119	5.9244	0.95587	NA	NA
1033	HCM1_YCR065W_1772793_at	TGL5_YOR081C_1774394_at	0.253279	11.8488	0.990945	NA	NA
1034	STB1_YNL309W_1771976_at	TGL5_YOR081C_1774394_at	0.304901	17.7732	0.990945	NA	NA
1035	RME1_YGR044C_1780221_at	UIP5_YKR044W_1770637_at	-0.269096	0	0.979071	0	NA
1036	CIN5_YOR028C_1770566_at	UIP5_YKR044W_1770637_at	-0.310721	15.7984	0.979071	0	NA
1037	STB1_YNL309W_1771976_at	SLD2_YKL108W_1769665_at	0.306398	0	0.983224	NA	NA
1038	ADR1_YDR216W_1776183_at	SLD2_YKL108W_1769665_at	-0.37441	11.8488	0.983224	NA	NA
1039	RTG2_YGL252C_1769907_at	SLD2_YKL108W_1769665_at	0.251209	13.8236	0.983224	NA	NA
1040	PUT3_YKL015W_1770773_at	SLD2_YKL108W_1769665_at	-0.304822	7.8992	0.983224	NA	NA
1041	MET4_YNL103W_1775713_at	YML125C_YML125C_1770098_at	-0.496594	15.7984	0.992238	NA	NA
1042	FKH1_YIL131C_1777130_at	YML125C_YML125C_1770098_at	0.506961	19.748	0.992238	NA	NA
1043	MCM1_YMR043W_1770949_at	YML125C_YML125C_1770098_at	-0.499368	0	0.992238	NA	NA
1044	NDD1_YOR372C_1776556_at	YML125C_YML125C_1770098_at	-0.252452	15.7984	0.992238	NA	NA
1045	ASH1_YKL185W_1772030_at	TCB3_YML072C_1770139_at	-0.606646	5.9244	0.928765	NA	NA
1046	CDC14_YFR028C_1779003_at	KEX2_YNL238W_1780243_at	0.437823	0	0.982735	NA	NA
1047	FHL1_YPR104C_1773575_at	KEX2_YNL238W_1780243_at	0.311494	15.7984	0.982735	NA	NA
1048	RTG2_YGL252C_1769907_at	KEX2_YNL238W_1780243_at	-0.42325	15.7984	0.982735	NA	NA
1049	SWI4_YER111C_1770133_at	STB1_YNL309W_1771976_at	0.257184	7.8992	0.989636	NA	1
1050	ADR1_YDR216W_1776183_at	STB1_YNL309W_1771976_at	-0.256826	19.748	0.989636	1	NA
1051	PUT3_YKL015W_1770773_at	STB1_YNL309W_1771976_at	-0.440587	5.9244	0.989636	NA	NA
1052	GAT1_YFL021W_1776687_at	STB1_YNL309W_1771976_at	-0.253613	0	0.989636	NA	NA
1053	YHP1_YDR451C_1778368_at	PGM1_YKL127W_1777971_at	0.725305	0	0.999262	NA	NA
1054	DIG2_YDR480W_1778995_at	PGM1_YKL127W_1777971_at	0.345058	3.9496	0.999262	0	NA
1055	NDD1_YOR372C_1776556_at	PGM1_YKL127W_1777971_at	0.253963	0	0.999262	NA	NA
1056	FKH1_YIL131C_1777130_at	PGM1_YKL127W_1777971_at	-0.524089	13.8236	0.999262	NA	NA
1057	MET4_YNL103W_1775713_at	PGM1_YKL127W_1777971_at	-0.513797	11.8488	0.999262	NA	NA
1058	CDC14_YFR028C_1779003_at	PGM1_YKL127W_1777971_at	0.425147	9.874	0.999262	NA	NA
1059	YOX1_YML027W_1775720_at	RFA3_YJL173C_1779841_at	0.254368	7.8992	0.997064	NA	NA
1060	STB1_YNL309W_1771976_at	RFA3_YJL173C_1779841_at	0.759147	15.7984	0.997064	NA	NA
1061	RTG2_YGL252C_1769907_at	RFA3_YJL173C_1779841_at	-0.329758	19.748	0.997064	NA	NA
1062	FHL1_YPR104C_1773575_at	RFA3_YJL173C_1779841_at	-0.351289	0	0.997064	NA	NA
1063	INO4_YOL108C_1774516_at	CSE4_YKL049C_1779081_at	-2.14558	15.7984	0.988114	0	NA
1064	RME1_YGR044C_1780221_at	CSE4_YKL049C_1779081_at	0.460871	13.8236	0.988114	0	NA
1065	MET4_YNL103W_1775713_at	CSE4_YKL049C_1779081_at	0.284531	15.7984	0.988114	0	NA
1066	RTG2_YGL252C_1769907_at	CSE4_YKL049C_1779081_at	-0.490259	17.7732	0.988114	0	NA
1067	PDR3_YBL005W_1779706_at	CSE4_YKL049C_1779081_at	-0.371149	7.8992	0.988114	0	NA
1068	INO4_YOL108C_1774516_at	GUP2_YPL189W_1770603_at	-0.958246	15.7984	0.997983	NA	NA
1069	FKH1_YIL131C_1777130_at	GUP2_YPL189W_1770603_at	0.805432	0	0.997983	NA	NA
1070	CDC14_YFR028C_1779003_at	GUP2_YPL189W_1770603_at	-1.13273	0	0.997983	NA	NA
1071	FHL1_YPR104C_1773575_at	GUP2_YPL189W_1770603_at	0.349492	0	0.997983	NA	NA
1072	MET4_YNL103W_1775713_at	GUP2_YPL189W_1770603_at	0.367169	17.7732	0.997983	NA	NA
1073	RTG2_YGL252C_1769907_at	GUP2_YPL189W_1770603_at	-0.837028	7.8992	0.997983	NA	NA
1074	SWI6_YLR182W_1776552_at	GUP2_YPL189W_1770603_at	-0.300408	0	0.997983	NA	NA
1075	ADR1_YDR216W_1776183_at	PNC1_YGL037C_1776948_at	3.14148	5.9244	0.995136	1	NA
1076	HCM1_YCR065W_1772793_at	PNC1_YGL037C_1776948_at	-0.650678	19.748	0.995136	NA	NA
1077	CIN5_YOR028C_1770566_at	PNC1_YGL037C_1776948_at	-0.291018	7.8992	0.995136	NA	NA
1078	STB1_YNL309W_1771976_at	PNC1_YGL037C_1776948_at	0.581397	0	0.995136	NA	NA
1079	SWI4_YER111C_1770133_at	PNC1_YGL037C_1776948_at	0.579709	5.9244	0.995136	1	NA
1080	YHP1_YDR451C_1778368_at	YRO2_YBR054W_1778053_at	-0.250657	0	0.998119	NA	NA
1081	FKH1_YIL131C_1777130_at	YRO2_YBR054W_1778053_at	-0.458318	17.7732	0.998119	NA	NA
1082	DIG2_YDR480W_1778995_at	YRO2_YBR054W_1778053_at	-0.735311	0	0.998119	0	NA
1083	INO4_YOL108C_1774516_at	YRO2_YBR054W_1778053_at	0.78639	19.748	0.998119	NA	NA
1084	SWI5_YDR146C_1770349_at	YRO2_YBR054W_1778053_at	-0.312493	7.8992	0.998119	NA	NA
1085	STB1_YNL309W_1771976_at	CWH41_YGL027C_1775263_at	1.00218	13.8236	0.985701	0	NA
1086	RTG2_YGL252C_1769907_at	CWH41_YGL027C_1775263_at	0.538715	0	0.985701	0	NA
1087	ACE2_YLR131C_1771312_at	KAR4_YCL055W_1778355_at	0.426002	13.8236	0.91935	NA	NA
1088	MCM1_YMR043W_1770949_at	KAR4_YCL055W_1778355_at	-0.277182	0	0.91935	1	NA
1089	INO4_YOL108C_1774516_at	ZDS2_YML109W_1777910_at	-1.02052	9.874	0.996142	NA	NA
1090	YOX1_YML027W_1775720_at	ZDS2_YML109W_1777910_at	0.269335	0	0.996142	NA	NA
1091	CDC14_YFR028C_1779003_at	ZDS2_YML109W_1777910_at	0.808037	0	0.996142	NA	1
1092	FHL1_YPR104C_1773575_at	ZDS2_YML109W_1777910_at	-0.661879	19.748	0.996142	NA	NA
1093	RME1_YGR044C_1780221_at	YGL185C_YGL185C_1771997_at	0.762378	0	0.976262	0	NA
1094	CDC14_YFR028C_1779003_at	YGL185C_YGL185C_1771997_at	0.407181	19.748	0.976262	0	NA
1095	INO4_YOL108C_1774516_at	YGL185C_YGL185C_1771997_at	-0.684995	1.9748	0.976262	0	NA
1096	GAT1_YFL021W_1776687_at	YGL185C_YGL185C_1771997_at	-0.426894	0	0.976262	0	NA
1097	HCM1_YCR065W_1772793_at	PIL1_YGR086C_1773680_at	-0.324671	0	0.98824	NA	NA
1098	CIN5_YOR028C_1770566_at	PIL1_YGR086C_1773680_at	0.265795	5.9244	0.98824	NA	NA
1099	RME1_YGR044C_1780221_at	PIL1_YGR086C_1773680_at	-0.558122	19.748	0.98824	NA	NA
1100	CDC14_YFR028C_1779003_at	PIL1_YGR086C_1773680_at	-1.53772	0	0.98824	NA	NA
1101	FHL1_YPR104C_1773575_at	PIL1_YGR086C_1773680_at	-1.19572	0	0.98824	1	NA
1102	SWI6_YLR182W_1776552_at	PIL1_YGR086C_1773680_at	0.309827	9.874	0.98824	NA	NA
1103	INO4_YOL108C_1774516_at	PIL1_YGR086C_1773680_at	1.37359	0	0.98824	1	NA
1104	FKH1_YIL131C_1777130_at	PIL1_YGR086C_1773680_at	0.753834	1.9748	0.98824	NA	1
1105	HCM1_YCR065W_1772793_at	YBR139W_YBR139W_1778498_at	-0.83521	0	0.995617	NA	NA
1106	CIN5_YOR028C_1770566_at	YBR139W_YBR139W_1778498_at	-0.286148	19.748	0.995617	NA	NA
1107	RME1_YGR044C_1780221_at	YBR139W_YBR139W_1778498_at	1.43196	19.748	0.995617	NA	NA
1108	ADR1_YDR216W_1776183_at	YBR139W_YBR139W_1778498_at	1.27241	13.8236	0.995617	NA	NA
1109	INO4_YOL108C_1774516_at	YBR139W_YBR139W_1778498_at	0.88848	0	0.995617	NA	NA
1110	YOX1_YML027W_1775720_at	YBR139W_YBR139W_1778498_at	1.05113	1.9748	0.995617	NA	NA
1111	SWI5_YDR146C_1770349_at	YIL169C_YIL169C_1776828_at	1.92571	19.748	0.991438	NA	NA
1112	MET4_YNL103W_1775713_at	YIL169C_YIL169C_1776828_at	-2.1386	17.7732	0.991438	NA	NA
1113	YHP1_YDR451C_1778368_at	YIL169C_YIL169C_1776828_at	-0.770395	0	0.991438	NA	NA
1114	ACE2_YLR131C_1771312_at	YIL169C_YIL169C_1776828_at	-2.25269	15.7984	0.991438	NA	NA
1115	DIG2_YDR480W_1778995_at	YIL169C_YIL169C_1776828_at	0.606362	19.748	0.991438	0	NA
1116	YHP1_YDR451C_1778368_at	MET10_YFR030W_1770319_at	1.08307	19.748	0.949621	NA	NA
1117	MET4_YNL103W_1775713_at	MET10_YFR030W_1770319_at	0.599465	0	0.949621	1	1
1118	MET32_YDR253C_1769750_at	MET10_YFR030W_1770319_at	0.66562	11.8488	0.949621	1	NA
1119	SWI5_YDR146C_1770349_at	MET10_YFR030W_1770319_at	-0.87224	1.9748	0.949621	NA	NA
1120	YOX1_YML027W_1775720_at	ALG7_YBR243C_1773123_at	0.261279	19.748	0.996133	NA	NA
1121	DIG2_YDR480W_1778995_at	ALG7_YBR243C_1773123_at	0.367325	15.7984	0.996133	0	NA
1122	MCM1_YMR043W_1770949_at	ALG7_YBR243C_1773123_at	0.455682	1.9748	0.996133	NA	NA
1123	YOX1_YML027W_1775720_at	YAT1_YAR035W_1778223_at	0.257946	9.874	0.991859	NA	NA
1124	STB1_YNL309W_1771976_at	YAT1_YAR035W_1778223_at	0.419389	3.9496	0.991859	NA	NA
1125	INO4_YOL108C_1774516_at	TOS7_YOL019W_1773056_at	-0.274275	17.7732	0.999114	NA	NA
1126	DIG2_YDR480W_1778995_at	TOS7_YOL019W_1773056_at	0.841019	1.9748	0.999114	0	NA
1127	RME1_YGR044C_1780221_at	TOS7_YOL019W_1773056_at	0.800644	3.9496	0.999114	NA	NA
1128	CDC14_YFR028C_1779003_at	TOS7_YOL019W_1773056_at	1.57785	17.7732	0.999114	NA	NA
1129	HCM1_YCR065W_1772793_at	TOS7_YOL019W_1773056_at	0.492503	0	0.999114	NA	NA
1130	CIN5_YOR028C_1770566_at	TOS7_YOL019W_1773056_at	-0.59575	0	0.999114	NA	NA
1131	STB1_YNL309W_1771976_at	TOS7_YOL019W_1773056_at	-0.290868	11.8488	0.999114	NA	NA
1132	SWI5_YDR146C_1770349_at	YIL169C_YIL169C_1773061_s_at	2.26625	19.748	0.957389	NA	NA
1133	ACE2_YLR131C_1771312_at	YIL169C_YIL169C_1773061_s_at	-1.58516	19.748	0.957389	NA	NA
1134	MET4_YNL103W_1775713_at	YIL169C_YIL169C_1773061_s_at	0.422779	3.9496	0.957389	NA	NA
1135	STB1_YNL309W_1771976_at	RKM1_YPL208W_1773093_at	0.922671	15.7984	0.973218	NA	NA
1136	RTG2_YGL252C_1769907_at	RKM1_YPL208W_1773093_at	0.48318	7.8992	0.973218	NA	NA
1137	SWI5_YDR146C_1770349_at	PRY1_YJL079C_1773162_at	-1.56081	11.8488	0.977206	NA	NA
1138	ACE2_YLR131C_1771312_at	PRY1_YJL079C_1773162_at	-1.77835	1.9748	0.977206	NA	NA
1139	YHP1_YDR451C_1778368_at	PRY1_YJL079C_1773162_at	0.512472	0	0.977206	1	NA
1140	DIG2_YDR480W_1778995_at	PRY1_YJL079C_1773162_at	-0.394196	17.7732	0.977206	0	NA
1141	MET4_YNL103W_1775713_at	PRY1_YJL079C_1773162_at	-0.439479	19.748	0.977206	1	NA
1142	PUT3_YKL015W_1770773_at	AST1_YBL069W_1777495_at	1.06809	1.9748	0.969258	NA	NA
1143	RME1_YGR044C_1780221_at	INO4_YOL108C_1774516_at	0.373502	19.748	0.994898	NA	NA
1144	CDC14_YFR028C_1779003_at	INO4_YOL108C_1774516_at	0.425574	19.748	0.994898	NA	NA
1145	MET4_YNL103W_1775713_at	INO4_YOL108C_1774516_at	0.452265	11.8488	0.994898	1	NA
1146	RTG2_YGL252C_1769907_at	INO4_YOL108C_1774516_at	0.3767	0	0.994898	NA	NA
1147	HCM1_YCR065W_1772793_at	CDC2_YDL102W_1779349_at	0.265704	0	0.997702	NA	NA
1148	RME1_YGR044C_1780221_at	CDC2_YDL102W_1779349_at	-0.50196	5.9244	0.997702	NA	NA
1149	STB1_YNL309W_1771976_at	CDC2_YDL102W_1779349_at	0.515159	0	0.997702	NA	NA
1150	CDC14_YFR028C_1779003_at	CDC2_YDL102W_1779349_at	-0.415071	0	0.997702	NA	1
1151	FHL1_YPR104C_1773575_at	CDC2_YDL102W_1779349_at	-0.420998	1.9748	0.997702	NA	NA
1152	MET4_YNL103W_1775713_at	CDC2_YDL102W_1779349_at	-0.251043	15.7984	0.997702	1	NA
1153	YHP1_YDR451C_1778368_at	YDR222W_YDR222W_1772651_at	0.437694	19.748	0.9848	NA	NA
1154	PDR3_YBL005W_1779706_at	YDR222W_YDR222W_1772651_at	0.340434	1.9748	0.9848	NA	NA
1155	INO4_YOL108C_1774516_at	PLB3_YOL011W_1769818_at	-0.445601	7.8992	0.979361	1	NA
1156	MET4_YNL103W_1775713_at	PLB3_YOL011W_1769818_at	-0.933733	7.8992	0.979361	1	NA
1157	CDC14_YFR028C_1779003_at	PLB3_YOL011W_1769818_at	0.555989	1.9748	0.979361	NA	NA
1158	NDD1_YOR372C_1776556_at	PLB3_YOL011W_1769818_at	-0.628453	19.748	0.979361	NA	NA
1159	SWI5_YDR146C_1770349_at	PLB3_YOL011W_1769818_at	0.250548	3.9496	0.979361	NA	NA
1160	PDR3_YBL005W_1779706_at	YBL029W_YBL029W_1777284_at	0.453875	15.7984	0.91798	1	NA
1161	KAR4_YCL055W_1778355_at	YBL029W_YBL029W_1777284_at	-0.289066	1.9748	0.91798	NA	NA
1162	YHP1_YDR451C_1778368_at	CDC11_YJR076C_1779051_at	0.348955	5.9244	0.995191	NA	NA
1163	CDC14_YFR028C_1779003_at	CDC11_YJR076C_1779051_at	0.277627	15.7984	0.995191	NA	NA
1164	INO4_YOL108C_1774516_at	CDC11_YJR076C_1779051_at	0.582457	1.9748	0.995191	NA	NA
1165	FHL1_YPR104C_1773575_at	CDC11_YJR076C_1779051_at	0.467309	0	0.995191	NA	NA
1166	MET4_YNL103W_1775713_at	CDC11_YJR076C_1779051_at	-0.289252	13.8236	0.995191	1	NA
1167	MET4_YNL103W_1775713_at	FLR1_YBR008C_1780188_at	-0.521467	15.7984	0.94135	NA	NA
1168	PDR3_YBL005W_1779706_at	FLR1_YBR008C_1780188_at	-0.912303	11.8488	0.94135	1	1
1169	INO4_YOL108C_1774516_at	YBL009W_YBL009W_1773826_at	0.654006	11.8488	0.997882	0	NA
1170	RME1_YGR044C_1780221_at	YBL009W_YBL009W_1773826_at	-0.262624	17.7732	0.997882	0	NA
1171	CIN5_YOR028C_1770566_at	YBL009W_YBL009W_1773826_at	-1.1127	1.9748	0.997882	0	NA
1172	DIG2_YDR480W_1778995_at	YBL009W_YBL009W_1773826_at	0.304609	7.8992	0.997882	0	NA
1173	MET4_YNL103W_1775713_at	YBL009W_YBL009W_1773826_at	-0.795553	3.9496	0.997882	0	NA
1174	MET4_YNL103W_1775713_at	SLH1_YGR271W_1773984_at	0.261772	1.9748	0.950721	NA	NA
1175	MCM1_YMR043W_1770949_at	SLH1_YGR271W_1773984_at	0.437196	9.874	0.950721	NA	NA
1176	PDR3_YBL005W_1779706_at	SLH1_YGR271W_1773984_at	0.44809	19.748	0.950721	NA	NA
1177	SWI4_YER111C_1770133_at	BNR1_YIL159W_1770442_at	0.666096	0	0.998516	NA	NA
1178	ADR1_YDR216W_1776183_at	BNR1_YIL159W_1770442_at	-0.298944	1.9748	0.998516	NA	NA
1179	RTG2_YGL252C_1769907_at	BNR1_YIL159W_1770442_at	0.25378	19.748	0.998516	NA	NA
1180	SWI6_YLR182W_1776552_at	BNR1_YIL159W_1770442_at	0.640813	15.7984	0.998516	NA	NA
1181	PUT3_YKL015W_1770773_at	BNR1_YIL159W_1770442_at	0.6565	3.9496	0.998516	NA	NA
1182	FHL1_YPR104C_1773575_at	BNR1_YIL159W_1770442_at	-0.28305	5.9244	0.998516	NA	NA
1183	INO4_YOL108C_1774516_at	HTB2_YBL002W_1777846_at	-0.690709	15.7984	0.998195	NA	1
1184	RME1_YGR044C_1780221_at	HTB2_YBL002W_1777846_at	-0.793079	19.748	0.998195	NA	NA
1185	FKH1_YIL131C_1777130_at	HTB2_YBL002W_1777846_at	0.793686	0	0.998195	NA	NA
1186	CIN5_YOR028C_1770566_at	HTB2_YBL002W_1777846_at	0.467419	19.748	0.998195	NA	NA
1187	MET4_YNL103W_1775713_at	HTB2_YBL002W_1777846_at	-0.638388	0	0.998195	NA	NA
1188	NDD1_YOR372C_1776556_at	HTB2_YBL002W_1777846_at	-0.29485	17.7732	0.998195	NA	NA
1189	RME1_YGR044C_1780221_at	TCB2_YNL087W_1772594_at	-0.263579	5.9244	0.994277	NA	NA
1190	CIN5_YOR028C_1770566_at	TCB2_YNL087W_1772594_at	-0.326784	15.7984	0.994277	1	NA
1191	CDC14_YFR028C_1779003_at	TCB2_YNL087W_1772594_at	0.923855	7.8992	0.994277	NA	NA
1192	FHL1_YPR104C_1773575_at	TCB2_YNL087W_1772594_at	1.33747	17.7732	0.994277	NA	NA
1193	INO4_YOL108C_1774516_at	TCB2_YNL087W_1772594_at	-0.373981	19.748	0.994277	NA	NA
1194	FKH1_YIL131C_1777130_at	TCB2_YNL087W_1772594_at	-0.730593	9.874	0.994277	NA	NA
1195	ADR1_YDR216W_1776183_at	MDG1_YNL173C_1777133_at	1.07092	0	0.99675	NA	NA
1196	CIN5_YOR028C_1770566_at	MDG1_YNL173C_1777133_at	0.380291	0	0.99675	NA	NA
1197	STB1_YNL309W_1771976_at	MDG1_YNL173C_1777133_at	-0.464238	17.7732	0.99675	NA	NA
1198	HCM1_YCR065W_1772793_at	MDG1_YNL173C_1777133_at	0.365547	0	0.99675	NA	NA
1199	FHL1_YPR104C_1773575_at	MDG1_YNL173C_1777133_at	0.884461	15.7984	0.99675	NA	NA
1200	INO4_YOL108C_1774516_at	MDG1_YNL173C_1777133_at	0.608503	0	0.99675	NA	NA
1201	CDC14_YFR028C_1779003_at	MDG1_YNL173C_1777133_at	-0.281709	0	0.99675	NA	NA
1202	SWI6_YLR182W_1776552_at	MDG1_YNL173C_1777133_at	-0.310732	5.9244	0.99675	NA	NA
1203	YHP1_YDR451C_1778368_at	HEK2_YBL032W_1776919_at	0.384044	13.8236	0.993745	NA	NA
1204	DIG2_YDR480W_1778995_at	HEK2_YBL032W_1776919_at	0.53013	15.7984	0.993745	0	NA
1205	MET4_YNL103W_1775713_at	HEK2_YBL032W_1776919_at	0.63528	3.9496	0.993745	NA	1
1206	PUT3_YKL015W_1770773_at	VAC14_YLR386W_1774150_at	-0.731046	19.748	0.973801	NA	NA
1207	STB1_YNL309W_1771976_at	VAC14_YLR386W_1774150_at	0.268348	5.9244	0.973801	NA	NA
1208	RME1_YGR044C_1780221_at	PET54_YGR222W_1774886_at	0.485739	0	0.977754	NA	NA
1209	HCM1_YCR065W_1772793_at	RIF1_YBR275C_1771064_at	0.273383	0	0.985053	NA	NA
1210	STB1_YNL309W_1771976_at	RIF1_YBR275C_1771064_at	0.576734	0	0.985053	NA	NA
1211	NDD1_YOR372C_1776556_at	YLR326W_YLR326W_1778485_at	0.684384	0	0.966005	NA	NA
1212	CDC14_YFR028C_1779003_at	YLR326W_YLR326W_1778485_at	-0.347623	5.9244	0.966005	NA	NA
1213	INO4_YOL108C_1774516_at	YCS4_YLR272C_1779459_at	-0.966463	11.8488	0.998535	NA	NA
1214	RME1_YGR044C_1780221_at	YCS4_YLR272C_1779459_at	0.31183	17.7732	0.998535	NA	NA
1215	FKH1_YIL131C_1777130_at	YCS4_YLR272C_1779459_at	1.60121	0	0.998535	NA	NA
1216	YOX1_YML027W_1775720_at	YCS4_YLR272C_1779459_at	0.261403	0	0.998535	NA	NA
1217	CDC14_YFR028C_1779003_at	YCS4_YLR272C_1779459_at	-2.01946	1.9748	0.998535	NA	NA
1218	DIG2_YDR480W_1778995_at	YCS4_YLR272C_1779459_at	-0.489197	11.8488	0.998535	0	NA
1219	NDD1_YOR372C_1776556_at	YCS4_YLR272C_1779459_at	0.309142	1.9748	0.998535	NA	NA
1220	FHL1_YPR104C_1773575_at	YCS4_YLR272C_1779459_at	0.378782	11.8488	0.998535	NA	NA
1221	MET4_YNL103W_1775713_at	YCS4_YLR272C_1779459_at	0.853149	7.8992	0.998535	NA	NA
1222	RME1_YGR044C_1780221_at	TPS2_YDR074W_1776531_at	1.87134	0	0.993714	NA	NA
1223	CIN5_YOR028C_1770566_at	TPS2_YDR074W_1776531_at	0.252884	3.9496	0.993714	NA	NA
1224	HCM1_YCR065W_1772793_at	TPS2_YDR074W_1776531_at	-0.585927	0	0.993714	NA	NA
1225	INO4_YOL108C_1774516_at	TPS2_YDR074W_1776531_at	-2.79473	1.9748	0.993714	NA	NA
1226	YOX1_YML027W_1775720_at	SUR2_YDR297W_1771591_at	0.393547	0	0.997786	NA	NA
1227	INO4_YOL108C_1774516_at	SUR2_YDR297W_1771591_at	-0.791607	11.8488	0.997786	1	NA
1228	FKH1_YIL131C_1777130_at	SUR2_YDR297W_1771591_at	-0.91605	17.7732	0.997786	NA	NA
1229	CDC14_YFR028C_1779003_at	SUR2_YDR297W_1771591_at	1.12944	9.874	0.997786	NA	NA
1230	NDD1_YOR372C_1776556_at	SUR2_YDR297W_1771591_at	0.684781	19.748	0.997786	NA	NA
1231	FHL1_YPR104C_1773575_at	SUR2_YDR297W_1771591_at	-0.575105	3.9496	0.997786	NA	NA
1232	MET4_YNL103W_1775713_at	SUR2_YDR297W_1771591_at	-0.515959	17.7732	0.997786	NA	NA
1233	ADR1_YDR216W_1776183_at	SUR2_YDR297W_1771591_at	-0.268805	3.9496	0.997786	NA	NA
1234	STB1_YNL309W_1771976_at	NCE102_YPR149W_1779972_at	-0.337868	0	0.994744	NA	NA
1235	RTG2_YGL252C_1769907_at	NCE102_YPR149W_1779972_at	0.911356	0	0.994744	NA	NA
1236	PUT3_YKL015W_1770773_at	NCE102_YPR149W_1779972_at	0.556997	5.9244	0.994744	NA	NA
1237	FHL1_YPR104C_1773575_at	NCE102_YPR149W_1779972_at	-0.278461	0	0.994744	1	NA
1238	NDD1_YOR372C_1776556_at	PLB1_YMR008C_1770072_at	-0.495341	9.874	0.983287	NA	NA
1239	SWI6_YLR182W_1776552_at	PLB1_YMR008C_1770072_at	-0.392781	13.8236	0.983287	NA	NA
1240	FHL1_YPR104C_1773575_at	PLB1_YMR008C_1770072_at	-0.362547	0	0.983287	1	NA
1241	CDC14_YFR028C_1779003_at	PLB1_YMR008C_1770072_at	0.424646	0	0.983287	NA	NA
1242	RTG2_YGL252C_1769907_at	PLB1_YMR008C_1770072_at	-0.277335	13.8236	0.983287	NA	NA
1243	HCM1_YCR065W_1772793_at	RNH201_YNL072W_1775076_at	0.344899	1.9748	0.998538	0	NA
1244	YOX1_YML027W_1775720_at	RNH201_YNL072W_1775076_at	0.364014	3.9496	0.998538	0	NA
1245	STB1_YNL309W_1771976_at	RNH201_YNL072W_1775076_at	0.301427	15.7984	0.998538	0	NA
1246	FHL1_YPR104C_1773575_at	RNH201_YNL072W_1775076_at	0.495809	19.748	0.998538	0	NA
1247	MET4_YNL103W_1775713_at	RNH201_YNL072W_1775076_at	0.437432	1.9748	0.998538	0	NA
1248	RME1_YGR044C_1780221_at	AUR1_YKL004W_1773328_at	-0.412045	0	0.993061	NA	NA
1249	RTG2_YGL252C_1769907_at	AUR1_YKL004W_1773328_at	-0.575566	1.9748	0.993061	NA	NA
1250	FHL1_YPR104C_1773575_at	MDM1_YML104C_1779365_at	0.738417	7.8992	0.967239	NA	NA
1251	SWI6_YLR182W_1776552_at	MDM1_YML104C_1779365_at	0.525621	3.9496	0.967239	NA	NA
1252	RTG2_YGL252C_1769907_at	MDM1_YML104C_1779365_at	0.585186	5.9244	0.967239	NA	NA
1253	SWI4_YER111C_1770133_at	SPC29_YPL124W_1774042_at	0.502021	13.8236	0.914903	1	NA
1254	PUT3_YKL015W_1770773_at	SPC29_YPL124W_1774042_at	0.331608	7.8992	0.914903	NA	NA
1255	STB1_YNL309W_1771976_at	ALD6_YPL061W_1778325_at	-0.270281	11.8488	0.97338	NA	NA
1256	RTG2_YGL252C_1769907_at	ALD6_YPL061W_1778325_at	0.763603	7.8992	0.97338	NA	NA
1257	PUT3_YKL015W_1770773_at	ALD6_YPL061W_1778325_at	0.435032	19.748	0.97338	NA	NA
1258	GAT1_YFL021W_1776687_at	ALD6_YPL061W_1778325_at	-0.30003	0	0.97338	NA	NA
1259	FKH1_YIL131C_1777130_at	YLR297W_YLR297W_1772193_at	-0.505215	0	0.991198	NA	NA
1260	INO4_YOL108C_1774516_at	YLR297W_YLR297W_1772193_at	0.281026	19.748	0.991198	NA	NA
1261	RTG2_YGL252C_1769907_at	YLR297W_YLR297W_1772193_at	-0.40722	1.9748	0.991198	NA	NA
1262	RTG2_YGL252C_1769907_at	VHS2_YIL135C_1773628_at	0.768998	0	0.98285	NA	NA
1263	ADR1_YDR216W_1776183_at	VHS2_YIL135C_1773628_at	0.252204	0	0.98285	NA	NA
1264	GAT1_YFL021W_1776687_at	VHS2_YIL135C_1773628_at	0.709234	1.9748	0.98285	NA	NA
1265	YOX1_YML027W_1775720_at	PMT5_YDL093W_1772475_at	0.356628	11.8488	0.995958	0	NA
1266	NDD1_YOR372C_1776556_at	PMT5_YDL093W_1772475_at	0.342106	0	0.995958	0	NA
1267	DIG2_YDR480W_1778995_at	PMT5_YDL093W_1772475_at	-0.317512	1.9748	0.995958	0	NA
1268	RTG2_YGL252C_1769907_at	PMT5_YDL093W_1772475_at	-0.496968	0	0.995958	0	NA
1269	STB1_YNL309W_1771976_at	BOP1_YPL221W_1772448_at	0.644579	9.874	0.947683	NA	NA
1270	PUT3_YKL015W_1770773_at	BOP1_YPL221W_1772448_at	-0.37084	11.8488	0.947683	NA	NA
1271	RTG2_YGL252C_1769907_at	BOP1_YPL221W_1772448_at	0.420695	0	0.947683	NA	NA
1272	YHP1_YDR451C_1778368_at	HTB1_YDR224C_1771292_at	0.657404	7.8992	0.990886	NA	NA
1273	DIG2_YDR480W_1778995_at	HTB1_YDR224C_1771292_at	-0.394207	19.748	0.990886	0	NA
1274	MET4_YNL103W_1775713_at	HTB1_YDR224C_1771292_at	-0.272197	1.9748	0.990886	NA	NA
1275	INO4_YOL108C_1774516_at	HTB1_YDR224C_1771292_at	0.805074	19.748	0.990886	NA	1
1276	MCM1_YMR043W_1770949_at	HTB1_YDR224C_1771292_at	-0.26158	19.748	0.990886	NA	NA
1277	STB1_YNL309W_1771976_at	HTB1_YDR224C_1771292_at	0.302322	17.7732	0.990886	NA	NA
1278	HCM1_YCR065W_1772793_at	SHO1_YER118C_1777369_at	0.334592	0	0.997955	NA	NA
1279	INO4_YOL108C_1774516_at	SHO1_YER118C_1777369_at	-0.637908	7.8992	0.997955	NA	NA
1280	STB1_YNL309W_1771976_at	SHO1_YER118C_1777369_at	0.282111	5.9244	0.997955	NA	NA
1281	RTG2_YGL252C_1769907_at	SHO1_YER118C_1777369_at	0.25269	5.9244	0.997955	NA	NA
1282	NDD1_YOR372C_1776556_at	NUD1_YOR373W_1775302_at	0.345444	0	0.99605	NA	NA
1283	HCM1_YCR065W_1772793_at	NUD1_YOR373W_1775302_at	0.287398	5.9244	0.99605	NA	NA
1284	SWI6_YLR182W_1776552_at	NUD1_YOR373W_1775302_at	0.493629	19.748	0.99605	NA	NA
1285	MET4_YNL103W_1775713_at	NUD1_YOR373W_1775302_at	-0.328724	0	0.99605	NA	NA
1286	FKH1_YIL131C_1777130_at	TIP1_YBR067C_1772558_at	-0.525373	1.9748	0.968449	NA	NA
1287	INO4_YOL108C_1774516_at	TIP1_YBR067C_1772558_at	2.541	19.748	0.968449	NA	NA
1288	CDC14_YFR028C_1779003_at	TIP1_YBR067C_1772558_at	0.544241	3.9496	0.968449	NA	NA
1289	FHL1_YPR104C_1773575_at	TIP1_YBR067C_1772558_at	0.543638	19.748	0.968449	NA	NA
1290	DIG2_YDR480W_1778995_at	TIP1_YBR067C_1772558_at	0.305987	11.8488	0.968449	0	NA
1291	NDD1_YOR372C_1776556_at	TIP1_YBR067C_1772558_at	-0.8046	15.7984	0.968449	NA	NA
1292	YHP1_YDR451C_1778368_at	TIP1_YBR067C_1772558_at	0.923917	9.874	0.968449	NA	NA
1293	SWI6_YLR182W_1776552_at	TIP1_YBR067C_1772558_at	-0.456696	7.8992	0.968449	NA	NA
1294	SWI5_YDR146C_1770349_at	TIP1_YBR067C_1772558_at	-0.467476	3.9496	0.968449	NA	NA
1295	STB1_YNL309W_1771976_at	TUB4_YLR212C_1769903_at	0.626049	3.9496	0.989876	NA	NA
1296	HCM1_YCR065W_1772793_at	TUB4_YLR212C_1769903_at	0.265984	0	0.989876	NA	NA
1297	ADR1_YDR216W_1776183_at	TUB4_YLR212C_1769903_at	-0.299465	5.9244	0.989876	NA	NA
1298	YOX1_YML027W_1775720_at	MCD4_YKL165C_1771206_at	0.330457	3.9496	0.996388	NA	NA
1299	HCM1_YCR065W_1772793_at	MCD4_YKL165C_1771206_at	0.295519	1.9748	0.996388	NA	NA
1300	HCM1_YCR065W_1772793_at	RNH202_YDR279W_1778400_at	0.551007	0	0.999146	NA	NA
1301	STB1_YNL309W_1771976_at	RNH202_YDR279W_1778400_at	0.39195	0	0.999146	NA	NA
1302	CDC14_YFR028C_1779003_at	RNH202_YDR279W_1778400_at	1.26049	5.9244	0.999146	NA	NA
1303	FKH1_YIL131C_1777130_at	RNH202_YDR279W_1778400_at	-0.300237	0	0.999146	NA	1
1304	FHL1_YPR104C_1773575_at	RNH202_YDR279W_1778400_at	-0.401554	19.748	0.999146	NA	NA
1305	YHP1_YDR451C_1778368_at	HTA2_YBL003C_1777647_s_at	0.821753	0	0.998462	NA	NA
1306	DIG2_YDR480W_1778995_at	HTA2_YBL003C_1777647_s_at	0.269898	1.9748	0.998462	0	NA
1307	INO4_YOL108C_1774516_at	HTA2_YBL003C_1777647_s_at	0.526306	11.8488	0.998462	NA	NA
1308	MET4_YNL103W_1775713_at	HTA2_YBL003C_1777647_s_at	0.268437	19.748	0.998462	NA	NA
1309	CDC14_YFR028C_1779003_at	HTA2_YBL003C_1777647_s_at	-0.513897	17.7732	0.998462	NA	NA
1310	RTG2_YGL252C_1769907_at	HTA2_YBL003C_1777647_s_at	-0.316935	3.9496	0.998462	NA	1
1311	FKH1_YIL131C_1777130_at	YOR131C_YOR131C_1776139_at	-0.484198	9.874	0.950583	NA	NA
1312	CDC14_YFR028C_1779003_at	YOR131C_YOR131C_1776139_at	0.259022	19.748	0.950583	NA	NA
1313	FHL1_YPR104C_1773575_at	YOR131C_YOR131C_1776139_at	0.29324	19.748	0.950583	NA	NA
1314	MCM1_YMR043W_1770949_at	SNZ3_YFL059W_1770343_s_at	-2.12036	0	0.989934	NA	NA
1315	MET4_YNL103W_1775713_at	SNZ3_YFL059W_1770343_s_at	-0.556442	19.748	0.989934	NA	NA
1316	PDR3_YBL005W_1779706_at	SNZ3_YFL059W_1770343_s_at	-1.85107	1.9748	0.989934	NA	NA
1317	DIG2_YDR480W_1778995_at	SNZ3_YFL059W_1770343_s_at	-0.454373	3.9496	0.989934	0	NA
1318	INO4_YOL108C_1774516_at	SNZ3_YFL059W_1770343_s_at	-0.260849	17.7732	0.989934	NA	NA
1319	INO4_YOL108C_1774516_at	YDR239C_YDR239C_1770003_at	-0.58286	13.8236	0.978228	0	NA
1320	PDR3_YBL005W_1779706_at	YIL056W_YIL056W_1776054_at	0.396415	0	0.913173	1	NA
1321	KAR4_YCL055W_1778355_at	YIL056W_YIL056W_1776054_at	-0.407112	9.874	0.913173	NA	NA
1322	MCM1_YMR043W_1770949_at	DFG5_YMR238W_1780031_at	-1.03333	0	0.977567	NA	NA
1323	MET4_YNL103W_1775713_at	DFG5_YMR238W_1780031_at	-0.498367	7.8992	0.977567	NA	NA
1324	MET4_YNL103W_1775713_at	ANP1_YEL036C_1770281_at	-0.96607	15.7984	0.989039	NA	NA
1325	MCM1_YMR043W_1770949_at	ANP1_YEL036C_1770281_at	0.390205	15.7984	0.989039	NA	NA
1326	PDR3_YBL005W_1779706_at	ANP1_YEL036C_1770281_at	-0.46029	0	0.989039	NA	NA
1327	INO4_YOL108C_1774516_at	UBX6_YJL048C_1772371_at	0.981964	19.748	0.99858	1	NA
1328	RME1_YGR044C_1780221_at	UBX6_YJL048C_1772371_at	0.689567	19.748	0.99858	NA	NA
1329	DIG2_YDR480W_1778995_at	UBX6_YJL048C_1772371_at	-0.602184	1.9748	0.99858	0	NA
1330	YHP1_YDR451C_1778368_at	UBX6_YJL048C_1772371_at	-0.310964	9.874	0.99858	NA	NA
1331	NDD1_YOR372C_1776556_at	UBX6_YJL048C_1772371_at	0.517854	5.9244	0.99858	NA	NA
1332	PDR3_YBL005W_1779706_at	POB3_YML069W_1779542_at	-0.633113	9.874	0.91099	0	NA
1333	MCM1_YMR043W_1770949_at	POB3_YML069W_1779542_at	-0.44861	0	0.91099	0	1
1334	YHP1_YDR451C_1778368_at	HHF1_YBR009C_1778426_s_at	0.574553	1.9748	0.996819	NA	NA
1335	DIG2_YDR480W_1778995_at	HHF1_YBR009C_1778426_s_at	0.413625	1.9748	0.996819	0	NA
1336	INO4_YOL108C_1774516_at	HHF1_YBR009C_1778426_s_at	0.324867	0	0.996819	NA	1
1337	MET4_YNL103W_1775713_at	HHF1_YBR009C_1778426_s_at	0.404443	17.7732	0.996819	NA	NA
1338	ADR1_YDR216W_1776183_at	GPD1_YDL022W_1775666_at	1.09427	0	0.971958	NA	1
1339	RTG2_YGL252C_1769907_at	GPD1_YDL022W_1775666_at	-0.655004	19.748	0.971958	NA	NA
1340	HCM1_YCR065W_1772793_at	ARO10_YDR380W_1771529_at	-1.19973	0	0.993929	NA	NA
1341	RME1_YGR044C_1780221_at	ARO10_YDR380W_1771529_at	1.98351	5.9244	0.993929	1	NA
1342	CIN5_YOR028C_1770566_at	ARO10_YDR380W_1771529_at	1.11709	19.748	0.993929	NA	NA
1343	YOX1_YML027W_1775720_at	ARO10_YDR380W_1771529_at	-0.298579	9.874	0.993929	NA	NA
1344	SWI4_YER111C_1770133_at	ARO10_YDR380W_1771529_at	0.575032	5.9244	0.993929	NA	NA
1345	ADR1_YDR216W_1776183_at	ARO10_YDR380W_1771529_at	-1.086	19.748	0.993929	1	NA
1346	FKH1_YIL131C_1777130_at	ARO10_YDR380W_1771529_at	2.23761	11.8488	0.993929	NA	NA
1347	STB1_YNL309W_1771976_at	YOR084W_YOR084W_1769554_at	0.717834	13.8236	0.986407	NA	NA
1348	RTG2_YGL252C_1769907_at	YOR084W_YOR084W_1769554_at	-0.705193	19.748	0.986407	NA	NA
1349	FHL1_YPR104C_1773575_at	YOR084W_YOR084W_1769554_at	0.385646	19.748	0.986407	1	NA
1350	SWI5_YDR146C_1770349_at	MFA1_YDR461W_1776218_at	-0.787382	17.7732	0.992683	NA	NA
1351	YHP1_YDR451C_1778368_at	MFA1_YDR461W_1776218_at	-1.20836	19.748	0.992683	1	NA
1352	ACE2_YLR131C_1771312_at	MFA1_YDR461W_1776218_at	-0.562884	11.8488	0.992683	NA	NA
1353	NDD1_YOR372C_1776556_at	MFA1_YDR461W_1776218_at	1.14397	17.7732	0.992683	NA	NA
1354	INO4_YOL108C_1774516_at	ALG3_YBL082C_1772654_at	-1.04593	0	0.994976	NA	NA
1355	CDC14_YFR028C_1779003_at	ALG3_YBL082C_1772654_at	1.0013	9.874	0.994976	NA	NA
1356	FHL1_YPR104C_1773575_at	ALG3_YBL082C_1772654_at	-0.605289	9.874	0.994976	NA	NA
1357	NDD1_YOR372C_1776556_at	YER158C_YER158C_1779403_at	-0.506922	19.748	0.973083	NA	NA
1358	ACE2_YLR131C_1771312_at	YER158C_YER158C_1779403_at	-0.568374	0	0.973083	NA	NA
1359	MET4_YNL103W_1775713_at	YER158C_YER158C_1779403_at	-0.255755	17.7732	0.973083	NA	NA
1360	ADR1_YDR216W_1776183_at	GLK1_YCL040W_1779150_at	2.1179	1.9748	0.99791	NA	NA
1361	HCM1_YCR065W_1772793_at	GLK1_YCL040W_1779150_at	-1.11405	19.748	0.99791	NA	NA
1362	RME1_YGR044C_1780221_at	GLK1_YCL040W_1779150_at	-1.31197	19.748	0.99791	NA	NA
1363	CDC14_YFR028C_1779003_at	GLK1_YCL040W_1779150_at	-1.89813	17.7732	0.99791	NA	NA
1364	STB1_YNL309W_1771976_at	GLK1_YCL040W_1779150_at	0.343819	11.8488	0.99791	NA	NA
1365	SWI4_YER111C_1770133_at	GLK1_YCL040W_1779150_at	0.277076	19.748	0.99791	NA	NA
1366	HCM1_YCR065W_1772793_at	YBR056W_YBR056W_1771022_at	-0.550562	0	0.997881	NA	NA
1367	ADR1_YDR216W_1776183_at	YBR056W_YBR056W_1771022_at	2.43854	5.9244	0.997881	1	NA
1368	CIN5_YOR028C_1770566_at	YBR056W_YBR056W_1771022_at	-0.507463	19.748	0.997881	NA	NA
1369	STB1_YNL309W_1771976_at	YBR056W_YBR056W_1771022_at	1.88994	0	0.997881	NA	NA
1370	SWI4_YER111C_1770133_at	YBR056W_YBR056W_1771022_at	-0.629165	17.7732	0.997881	NA	NA
1371	FKH1_YIL131C_1777130_at	YBR056W_YBR056W_1771022_at	-0.628161	19.748	0.997881	NA	NA
1372	HCM1_YCR065W_1772793_at	SCC2_YDR180W_1777660_at	0.759805	0	0.998037	NA	NA
1373	STB1_YNL309W_1771976_at	SCC2_YDR180W_1777660_at	-0.3451	19.748	0.998037	NA	NA
1374	PUT3_YKL015W_1770773_at	SCC2_YDR180W_1777660_at	-0.403707	1.9748	0.998037	NA	NA
1375	HCM1_YCR065W_1772793_at	MAE1_YKL029C_1776811_at	0.352245	0	0.982442	NA	NA
1376	STB1_YNL309W_1771976_at	MAE1_YKL029C_1776811_at	0.301765	0	0.982442	NA	NA
1377	ADR1_YDR216W_1776183_at	MAE1_YKL029C_1776811_at	-0.372381	19.748	0.982442	NA	NA
1378	CIN5_YOR028C_1770566_at	DER1_YBR201W_1775633_at	0.280543	19.748	0.93317	1	NA
1379	CDC14_YFR028C_1779003_at	YOR246C_YOR246C_1771302_at	-0.264288	0	0.981308	NA	NA
1380	FHL1_YPR104C_1773575_at	YOR246C_YOR246C_1771302_at	0.978869	0	0.981308	NA	NA
1381	INO4_YOL108C_1774516_at	YOR246C_YOR246C_1771302_at	-0.445331	9.874	0.981308	NA	NA
1382	CDC14_YFR028C_1779003_at	YLR264C-A_YLR264C-A_1779074_at	-1.93327	9.874	0.930421	NA	0
1383	FHL1_YPR104C_1773575_at	YLR264C-A_YLR264C-A_1779074_at	-1.70956	0	0.930421	NA	0
1384	FKH1_YIL131C_1777130_at	YLR264C-A_YLR264C-A_1779074_at	0.649056	13.8236	0.930421	NA	0
1385	INO4_YOL108C_1774516_at	YLR264C-A_YLR264C-A_1779074_at	0.764274	15.7984	0.930421	NA	0
1386	RTG2_YGL252C_1769907_at	YLR264C-A_YLR264C-A_1779074_at	-1.08346	13.8236	0.930421	NA	0
1387	SWI6_YLR182W_1776552_at	YLR264C-A_YLR264C-A_1779074_at	0.859522	11.8488	0.930421	NA	0
1388	ADR1_YDR216W_1776183_at	ECM29_YHL030W_1770917_at	1.31502	1.9748	0.985139	NA	NA
1389	SWI6_YLR182W_1776552_at	ECM29_YHL030W_1770917_at	-0.528018	0	0.985139	NA	NA
1390	RTG2_YGL252C_1769907_at	SLD5_YDR489W_1770683_at	-1.12887	1.9748	0.992301	NA	NA
1391	STB1_YNL309W_1771976_at	SLD5_YDR489W_1770683_at	0.341673	3.9496	0.992301	NA	NA
1392	GAT1_YFL021W_1776687_at	SLD5_YDR489W_1770683_at	-0.679375	11.8488	0.992301	NA	NA
1393	HCM1_YCR065W_1772793_at	YBR053C_YBR053C_1770656_at	-0.547723	0	0.98787	NA	NA
1394	ADR1_YDR216W_1776183_at	YBR053C_YBR053C_1770656_at	2.07467	7.8992	0.98787	NA	NA
1395	CIN5_YOR028C_1770566_at	YBR053C_YBR053C_1770656_at	0.253604	19.748	0.98787	1	NA
1396	STB1_YNL309W_1771976_at	YBR053C_YBR053C_1770656_at	1.97052	0	0.98787	NA	NA
1397	YOX1_YML027W_1775720_at	YBR053C_YBR053C_1770656_at	-0.263117	13.8236	0.98787	NA	NA
1398	FKH1_YIL131C_1777130_at	BCK2_YER167W_1769823_at	-0.250115	0	0.985028	NA	NA
1399	RTG2_YGL252C_1769907_at	BCK2_YER167W_1769823_at	0.302328	9.874	0.985028	NA	NA
1400	RME1_YGR044C_1780221_at	YCR099C_YCR099C_1772983_at	0.56736	19.748	0.972851	NA	NA
1401	INO4_YOL108C_1774516_at	YCR099C_YCR099C_1772983_at	-0.718254	19.748	0.972851	NA	NA
1402	RME1_YGR044C_1780221_at	MNT2_YGL257C_1772416_at	-0.255991	0	0.957067	NA	NA
1403	YOX1_YML027W_1775720_at	DIG2_YDR480W_1778995_at	0.31629	13.8236	0.993237	0	NA
1404	YHP1_YDR451C_1778368_at	DIG2_YDR480W_1778995_at	0.270485	9.874	0.993237	0	NA
1405	PDR3_YBL005W_1779706_at	DIG2_YDR480W_1778995_at	0.602448	13.8236	0.993237	0	NA
1406	MCM1_YMR043W_1770949_at	DIG2_YDR480W_1778995_at	-0.264981	9.874	0.993237	0	NA
1407	SWI5_YDR146C_1770349_at	RAD57_YDR004W_1775039_at	-0.280172	7.8992	0.972387	0	NA
1408	NDD1_YOR372C_1776556_at	YMR295C_YMR295C_1777657_at	0.337691	1.9748	0.983655	NA	NA
1409	CDC14_YFR028C_1779003_at	GCV1_YDR019C_1776596_at	0.710389	19.748	0.998858	NA	NA
1410	YHP1_YDR451C_1778368_at	GCV1_YDR019C_1776596_at	-0.570286	0	0.998858	NA	NA
1411	INO4_YOL108C_1774516_at	GCV1_YDR019C_1776596_at	-0.79758	17.7732	0.998858	NA	NA
1412	FKH1_YIL131C_1777130_at	GCV1_YDR019C_1776596_at	-0.9677	19.748	0.998858	NA	NA
1413	DIG2_YDR480W_1778995_at	GCV1_YDR019C_1776596_at	0.330716	15.7984	0.998858	0	NA
1414	HCM1_YCR065W_1772793_at	GCV1_YDR019C_1776596_at	-0.397684	7.8992	0.998858	NA	NA
1415	MET4_YNL103W_1775713_at	GCV1_YDR019C_1776596_at	-0.773221	17.7732	0.998858	1	NA
1416	RTG2_YGL252C_1769907_at	GCV1_YDR019C_1776596_at	-0.517021	7.8992	0.998858	NA	NA
1417	CIN5_YOR028C_1770566_at	YKG9_YKL069W_1770452_at	-0.417748	1.9748	0.980034	NA	NA
1418	RTG2_YGL252C_1769907_at	YKG9_YKL069W_1770452_at	-1.31054	0	0.980034	NA	NA
1419	FHL1_YPR104C_1773575_at	YKG9_YKL069W_1770452_at	0.31749	3.9496	0.980034	NA	NA
1420	INO4_YOL108C_1774516_at	YKG9_YKL069W_1770452_at	0.254386	1.9748	0.980034	NA	NA
1421	RTG2_YGL252C_1769907_at	RNH203_YLR154C_1777580_at	-1.37128	3.9496	0.987427	0	NA
1422	ADR1_YDR216W_1776183_at	RNH203_YLR154C_1777580_at	-0.309016	19.748	0.987427	0	NA
1423	SWI6_YLR182W_1776552_at	RNH203_YLR154C_1777580_at	0.389084	0	0.987427	0	NA
1424	RTG2_YGL252C_1769907_at	CLB6_YGR109C_1777207_at	-2.0387	1.9748	0.976514	NA	NA
1425	ADR1_YDR216W_1776183_at	CLB6_YGR109C_1777207_at	-0.294959	9.874	0.976514	NA	NA
1426	GAT1_YFL021W_1776687_at	CLB6_YGR109C_1777207_at	0.756927	5.9244	0.976514	NA	NA
1427	RAP1_YNL216W_1769373_at	BOI2_YER114C_1769418_at	1.00464	11.8488	0.913918	0	NA
1428	DAL81_YIR023W_1771154_at	BOI2_YER114C_1769418_at	-0.323339	19.748	0.913918	0	NA
1429	INO4_YOL108C_1774516_at	AQR1_YNL065W_1773809_at	-2.93774	11.8488	0.994678	NA	NA
1430	MET4_YNL103W_1775713_at	AQR1_YNL065W_1773809_at	-1.51305	19.748	0.994678	NA	NA
1431	FKH1_YIL131C_1777130_at	AQR1_YNL065W_1773809_at	-0.531487	0	0.994678	NA	NA
1432	CDC14_YFR028C_1779003_at	AQR1_YNL065W_1773809_at	0.422876	9.874	0.994678	NA	NA
1433	YHP1_YDR451C_1778368_at	AQR1_YNL065W_1773809_at	-1.25919	11.8488	0.994678	1	NA
1434	HCM1_YCR065W_1772793_at	AQR1_YNL065W_1773809_at	-0.331354	13.8236	0.994678	NA	NA
1435	DIG2_YDR480W_1778995_at	AQR1_YNL065W_1773809_at	0.852159	3.9496	0.994678	0	NA
1436	MCM1_YMR043W_1770949_at	AQR1_YNL065W_1773809_at	1.32786	19.748	0.994678	NA	NA
1437	SWI5_YDR146C_1770349_at	AQR1_YNL065W_1773809_at	0.812921	0	0.994678	NA	NA
1438	RTG2_YGL252C_1769907_at	KIN1_YDR122W_1776226_at	1.31374	1.9748	0.995402	NA	NA
1439	RME1_YGR044C_1780221_at	KIN1_YDR122W_1776226_at	0.854761	0	0.995402	NA	NA
1440	CDC14_YFR028C_1779003_at	KIN1_YDR122W_1776226_at	-1.4265	19.748	0.995402	NA	NA
1441	STB1_YNL309W_1771976_at	KIN1_YDR122W_1776226_at	0.969456	5.9244	0.995402	NA	NA
1442	FKH1_YIL131C_1777130_at	KIN1_YDR122W_1776226_at	0.831149	19.748	0.995402	NA	NA
1443	SWI4_YER111C_1770133_at	KIN1_YDR122W_1776226_at	-0.25956	19.748	0.995402	NA	NA
1444	DIG2_YDR480W_1778995_at	OST3_YOR085W_1777628_at	0.321166	7.8992	0.98216	0	NA
1445	HCM1_YCR065W_1772793_at	POL32_YJR043C_1777819_at	0.284294	0	0.99688	0	NA
1446	STB1_YNL309W_1771976_at	POL32_YJR043C_1777819_at	0.843361	0	0.99688	0	NA
1447	INO4_YOL108C_1774516_at	POL32_YJR043C_1777819_at	0.409529	3.9496	0.99688	0	NA
1448	FKH1_YIL131C_1777130_at	POL32_YJR043C_1777819_at	0.258941	19.748	0.99688	0	NA
1449	MET4_YNL103W_1775713_at	YBL111C_YBL111C_1772737_s_at	-0.298591	19.748	0.946802	NA	NA
1450	MCM1_YMR043W_1770949_at	YBL111C_YBL111C_1772737_s_at	2.51563	0	0.946802	NA	NA
1451	SWI5_YDR146C_1770349_at	YBL111C_YBL111C_1772737_s_at	-0.380865	13.8236	0.946802	1	NA
1452	DIG2_YDR480W_1778995_at	YBL111C_YBL111C_1772737_s_at	1.20593	0	0.946802	0	NA
1453	FKH1_YIL131C_1777130_at	YBL111C_YBL111C_1772737_s_at	-0.979522	0	0.946802	NA	NA
1454	ADR1_YDR216W_1776183_at	YNL134C_YNL134C_1777219_at	1.03136	7.8992	0.966158	NA	NA
1455	SWI6_YLR182W_1776552_at	YNL134C_YNL134C_1777219_at	-1.62178	0	0.966158	NA	NA
1456	FHL1_YPR104C_1773575_at	YNL134C_YNL134C_1777219_at	0.533454	19.748	0.966158	NA	NA
1457	STB1_YNL309W_1771976_at	YNL134C_YNL134C_1777219_at	0.332001	0	0.966158	NA	NA
1458	HCM1_YCR065W_1772793_at	GSP2_YOR185C_1778781_at	0.351583	15.7984	0.996865	NA	NA
1459	RME1_YGR044C_1780221_at	GSP2_YOR185C_1778781_at	0.393064	19.748	0.996865	NA	NA
1460	CIN5_YOR028C_1770566_at	GSP2_YOR185C_1778781_at	-0.504338	1.9748	0.996865	NA	NA
1461	NDD1_YOR372C_1776556_at	GSP2_YOR185C_1778781_at	-2.48326	0	0.996865	NA	NA
1462	INO4_YOL108C_1774516_at	GSP2_YOR185C_1778781_at	-2.42623	0	0.996865	1	NA
1463	YOX1_YML027W_1775720_at	GSP2_YOR185C_1778781_at	0.624007	19.748	0.996865	NA	NA
1464	DIG2_YDR480W_1778995_at	GSP2_YOR185C_1778781_at	-2.82836	1.9748	0.996865	0	NA
1465	STB1_YNL309W_1771976_at	GSP2_YOR185C_1778781_at	0.413394	13.8236	0.996865	NA	NA
1466	ADR1_YDR216W_1776183_at	GSP2_YOR185C_1778781_at	1.41368	0	0.996865	NA	NA
1467	YHP1_YDR451C_1778368_at	HHT2_YNL031C_1775541_at	0.66753	1.9748	0.997645	NA	NA
1468	DIG2_YDR480W_1778995_at	HHT2_YNL031C_1775541_at	0.284593	9.874	0.997645	0	NA
1469	MET4_YNL103W_1775713_at	HHT2_YNL031C_1775541_at	0.348267	19.748	0.997645	1	NA
1470	CDC14_YFR028C_1779003_at	HHT2_YNL031C_1775541_at	-0.410398	17.7732	0.997645	NA	NA
1471	YHP1_YDR451C_1778368_at	YLL064C_YLL064C_1776931_x_at	0.659542	0	0.992816	NA	0
1472	MET4_YNL103W_1775713_at	YLL064C_YLL064C_1776931_x_at	0.749998	0	0.992816	NA	0
1473	CDC14_YFR028C_1779003_at	YLL064C_YLL064C_1776931_x_at	-0.318782	19.748	0.992816	NA	0
1474	MCM1_YMR043W_1770949_at	YLL064C_YLL064C_1776931_x_at	-0.36785	3.9496	0.992816	NA	0
1475	INO4_YOL108C_1774516_at	HXT2_YMR011W_1776558_at	2.54383	15.7984	0.998101	NA	NA
1476	YHP1_YDR451C_1778368_at	HXT2_YMR011W_1776558_at	0.87217	19.748	0.998101	1	NA
1477	RME1_YGR044C_1780221_at	HXT2_YMR011W_1776558_at	-2.09232	1.9748	0.998101	NA	NA
1478	FKH1_YIL131C_1777130_at	HXT2_YMR011W_1776558_at	-1.24792	1.9748	0.998101	NA	NA
1479	CDC14_YFR028C_1779003_at	HXT2_YMR011W_1776558_at	-1.22611	3.9496	0.998101	NA	NA
1480	DIG2_YDR480W_1778995_at	HXT2_YMR011W_1776558_at	0.907502	15.7984	0.998101	0	NA
1481	MET4_YNL103W_1775713_at	HXT2_YMR011W_1776558_at	-0.504139	19.748	0.998101	1	NA
1482	CIN5_YOR028C_1770566_at	HXT2_YMR011W_1776558_at	-0.289881	13.8236	0.998101	NA	NA
1483	RME1_YGR044C_1780221_at	PBI2_YNL015W_1772689_at	1.34882	9.874	0.98994	NA	NA
1484	CIN5_YOR028C_1770566_at	PBI2_YNL015W_1772689_at	0.335355	19.748	0.98994	NA	NA
1485	HCM1_YCR065W_1772793_at	PBI2_YNL015W_1772689_at	0.519701	0	0.98994	NA	NA
1486	INO4_YOL108C_1774516_at	PBI2_YNL015W_1772689_at	-2.64821	17.7732	0.98994	NA	NA
1487	ADR1_YDR216W_1776183_at	PBI2_YNL015W_1772689_at	0.512774	0	0.98994	NA	NA
1488	STB1_YNL309W_1771976_at	PBI2_YNL015W_1772689_at	-1.06788	3.9496	0.98994	NA	NA
1489	DIG2_YDR480W_1778995_at	PBI2_YNL015W_1772689_at	-0.290588	11.8488	0.98994	0	NA
1490	NDD1_YOR372C_1776556_at	PBI2_YNL015W_1772689_at	-0.759542	3.9496	0.98994	NA	NA
1491	SWI4_YER111C_1770133_at	PBI2_YNL015W_1772689_at	0.256825	13.8236	0.98994	NA	NA
1492	ADR1_YDR216W_1776183_at	TRL1_YJL087C_1778835_at	-0.674663	0	0.945875	0	NA
1493	GAT1_YFL021W_1776687_at	TRL1_YJL087C_1778835_at	0.889073	5.9244	0.945875	0	NA
1494	SWI6_YLR182W_1776552_at	TRL1_YJL087C_1778835_at	0.259369	0	0.945875	0	NA
1495	CIN5_YOR028C_1770566_at	YMR158C-B_YMR158C-A_1773047_at	0.347212	0	0.994004	0	NA
1496	INO4_YOL108C_1774516_at	YMR158C-B_YMR158C-A_1773047_at	0.749883	0	0.994004	0	NA
1497	CDC14_YFR028C_1779003_at	YMR158C-B_YMR158C-A_1773047_at	0.498773	9.874	0.994004	0	NA
1498	RTG2_YGL252C_1769907_at	YMR158C-B_YMR158C-A_1773047_at	0.268729	5.9244	0.994004	0	NA
1499	FHL1_YPR104C_1773575_at	YMR158C-B_YMR158C-A_1773047_at	-0.256314	5.9244	0.994004	0	NA
1500	ADR1_YDR216W_1776183_at	CTP1_YBR291C_1770615_at	-0.722121	3.9496	0.982078	1	NA
1501	SWI4_YER111C_1770133_at	CTP1_YBR291C_1770615_at	0.799894	0	0.982078	NA	NA
1502	PUT3_YKL015W_1770773_at	CTP1_YBR291C_1770615_at	1.16259	13.8236	0.982078	NA	NA
1503	RME1_YGR044C_1780221_at	FIS1_YIL065C_1777336_at	0.46178	0	0.993616	0	NA
1504	CIN5_YOR028C_1770566_at	FIS1_YIL065C_1777336_at	0.461088	1.9748	0.993616	0	NA
1505	CDC14_YFR028C_1779003_at	FIS1_YIL065C_1777336_at	0.255669	19.748	0.993616	0	NA
1506	FHL1_YPR104C_1773575_at	FIS1_YIL065C_1777336_at	-0.523386	11.8488	0.993616	0	NA
1507	INO4_YOL108C_1774516_at	FIS1_YIL065C_1777336_at	-0.733177	13.8236	0.993616	0	NA
1508	HCM1_YCR065W_1772793_at	DCS1_YLR270W_1772009_at	-0.65124	0	0.996778	NA	NA
1509	ADR1_YDR216W_1776183_at	DCS1_YLR270W_1772009_at	1.01485	3.9496	0.996778	1	NA
1510	RME1_YGR044C_1780221_at	DCS1_YLR270W_1772009_at	0.796111	9.874	0.996778	NA	NA
1511	STB1_YNL309W_1771976_at	DCS1_YLR270W_1772009_at	1.05909	0	0.996778	NA	NA
1512	SWI4_YER111C_1770133_at	DCS1_YLR270W_1772009_at	-0.262529	17.7732	0.996778	NA	NA
1513	INO4_YOL108C_1774516_at	DCS1_YLR270W_1772009_at	-1.30155	15.7984	0.996778	NA	NA
1514	DIG2_YDR480W_1778995_at	SMF3_YLR034C_1774560_at	-0.59745	1.9748	0.968182	0	NA
1515	INO4_YOL108C_1774516_at	SMF3_YLR034C_1774560_at	-0.511828	5.9244	0.968182	1	NA
1516	CDC14_YFR028C_1779003_at	SMF3_YLR034C_1774560_at	-0.346406	0	0.968182	NA	NA
1517	NDD1_YOR372C_1776556_at	YBR184W_YBR184W_1775738_at	1.11142	9.874	0.982136	0	NA
1518	DIG2_YDR480W_1778995_at	YBR184W_YBR184W_1775738_at	-0.431743	1.9748	0.982136	0	NA
1519	FHL1_YPR104C_1773575_at	TPO4_YOR273C_1778686_at	-0.772445	0	0.994108	NA	NA
1520	CIN5_YOR028C_1770566_at	TPO4_YOR273C_1778686_at	0.854895	0	0.994108	NA	1
1521	RME1_YGR044C_1780221_at	TPO4_YOR273C_1778686_at	-0.260074	19.748	0.994108	NA	NA
1522	SWI6_YLR182W_1776552_at	TPO4_YOR273C_1778686_at	-0.990657	1.9748	0.994108	NA	NA
1523	STB1_YNL309W_1771976_at	TPO4_YOR273C_1778686_at	0.490829	15.7984	0.994108	NA	NA
1524	HCM1_YCR065W_1772793_at	SUS1_YBR111W-A_1778689_at	-0.839385	9.874	0.988063	0	NA
1525	INO4_YOL108C_1774516_at	SUS1_YBR111W-A_1778689_at	1.35207	0	0.988063	0	NA
1526	STB1_YNL309W_1771976_at	SUS1_YBR111W-A_1778689_at	0.349465	19.748	0.988063	0	NA
1527	CIN5_YOR028C_1770566_at	SUS1_YBR111W-A_1778689_at	-0.814794	9.874	0.988063	0	NA
1528	DIG2_YDR480W_1778995_at	SUS1_YBR111W-A_1778689_at	0.331515	0	0.988063	0	NA
1529	CDC14_YFR028C_1779003_at	SUS1_YBR111W-A_1778689_at	-0.852422	5.9244	0.988063	0	NA
1530	FHL1_YPR104C_1773575_at	SUS1_YBR111W-A_1778689_at	0.984814	19.748	0.988063	0	NA
1531	HCM1_YCR065W_1772793_at	HSP12_YFL014W_1779754_at	-0.307776	19.748	0.992199	NA	NA
1532	RME1_YGR044C_1780221_at	HSP12_YFL014W_1779754_at	1.65884	7.8992	0.992199	NA	NA
1533	CIN5_YOR028C_1770566_at	HSP12_YFL014W_1779754_at	-0.319493	15.7984	0.992199	1	NA
1534	NDD1_YOR372C_1776556_at	HSP12_YFL014W_1779754_at	-0.993716	0	0.992199	NA	NA
1535	INO4_YOL108C_1774516_at	HSP12_YFL014W_1779754_at	-2.83843	19.748	0.992199	1	NA
1536	DIG2_YDR480W_1778995_at	HSP12_YFL014W_1779754_at	2.3689	9.874	0.992199	0	NA
1537	YOX1_YML027W_1775720_at	HSP12_YFL014W_1779754_at	0.889176	0	0.992199	1	NA
1538	ADR1_YDR216W_1776183_at	HSP12_YFL014W_1779754_at	0.994574	19.748	0.992199	1	NA
1539	YHP1_YDR451C_1778368_at	HSP12_YFL014W_1779754_at	-2.63479	0	0.992199	1	NA
1540	STB1_YNL309W_1771976_at	SNZ1_YMR096W_1772511_at	0.254401	11.8488	0.968646	NA	NA
1541	SWI6_YLR182W_1776552_at	SNZ1_YMR096W_1772511_at	0.611045	1.9748	0.968646	NA	NA
1542	RTG2_YGL252C_1769907_at	SNZ1_YMR096W_1772511_at	0.441622	19.748	0.968646	NA	NA
1543	PUT3_YKL015W_1770773_at	SNZ1_YMR096W_1772511_at	-0.266003	17.7732	0.968646	NA	NA
1544	FHL1_YPR104C_1773575_at	SVL3_YPL032C_1773112_at	0.879932	0	0.989996	NA	NA
1545	RTG2_YGL252C_1769907_at	SVL3_YPL032C_1773112_at	-0.682673	0	0.989996	NA	NA
1546	SWI6_YLR182W_1776552_at	SVL3_YPL032C_1773112_at	0.471045	19.748	0.989996	NA	NA
1547	FKH1_YIL131C_1777130_at	ARG1_YOL058W_1779309_at	-1.09264	19.748	0.997155	NA	NA
1548	RME1_YGR044C_1780221_at	ARG1_YOL058W_1779309_at	-0.812847	13.8236	0.997155	NA	NA
1549	YHP1_YDR451C_1778368_at	ARG1_YOL058W_1779309_at	0.592606	19.748	0.997155	NA	NA
1550	DIG2_YDR480W_1778995_at	ARG1_YOL058W_1779309_at	-0.670792	5.9244	0.997155	0	NA
1551	CIN5_YOR028C_1770566_at	ARG1_YOL058W_1779309_at	-0.596398	7.8992	0.997155	1	NA
1552	YOX1_YML027W_1775720_at	ARG1_YOL058W_1779309_at	0.467413	1.9748	0.997155	1	NA
1553	HCM1_YCR065W_1772793_at	ARG1_YOL058W_1779309_at	-0.258402	7.8992	0.997155	NA	NA
1554	SWI5_YDR146C_1770349_at	ARG1_YOL058W_1779309_at	1.37459	11.8488	0.997155	NA	NA
1555	FKH1_YIL131C_1777130_at	DUR1,2_YBR208C_1778857_at	0.252531	0	0.990579	NA	NA
1556	DIG2_YDR480W_1778995_at	DUR1,2_YBR208C_1778857_at	0.439238	0	0.990579	0	NA
1557	INO4_YOL108C_1774516_at	DUR1,2_YBR208C_1778857_at	-0.38377	1.9748	0.990579	NA	NA
1558	MET4_YNL103W_1775713_at	DUR1,2_YBR208C_1778857_at	0.373413	0	0.990579	NA	NA
1559	ADR1_YDR216W_1776183_at	TPK1_YJL164C_1771925_at	1.82579	1.9748	0.999149	NA	1
1560	CIN5_YOR028C_1770566_at	TPK1_YJL164C_1771925_at	0.624464	0	0.999149	NA	NA
1561	RME1_YGR044C_1780221_at	TPK1_YJL164C_1771925_at	0.32038	1.9748	0.999149	NA	NA
1562	STB1_YNL309W_1771976_at	TPK1_YJL164C_1771925_at	1.18469	0	0.999149	NA	NA
1563	SWI4_YER111C_1770133_at	TPK1_YJL164C_1771925_at	-0.265018	13.8236	0.999149	NA	NA
1564	RME1_YGR044C_1780221_at	MSB1_YOR188W_1776391_at	-0.563193	0	0.992851	NA	NA
1565	CIN5_YOR028C_1770566_at	MSB1_YOR188W_1776391_at	-0.253109	3.9496	0.992851	NA	NA
1566	INO4_YOL108C_1774516_at	MSB1_YOR188W_1776391_at	0.695536	5.9244	0.992851	NA	NA
1567	STB1_YNL309W_1771976_at	MSB1_YOR188W_1776391_at	0.303171	11.8488	0.992851	NA	NA
1568	SWI6_YLR182W_1776552_at	MSB1_YOR188W_1776391_at	0.444805	19.748	0.992851	NA	NA
1569	RME1_YGR044C_1780221_at	PHO90_YJL198W_1777903_at	-0.921869	0	0.998328	NA	NA
1570	INO4_YOL108C_1774516_at	PHO90_YJL198W_1777903_at	-0.565523	0	0.998328	NA	NA
1571	CDC14_YFR028C_1779003_at	PHO90_YJL198W_1777903_at	-0.303339	19.748	0.998328	NA	NA
1572	FHL1_YPR104C_1773575_at	PHO90_YJL198W_1777903_at	-0.517587	13.8236	0.998328	NA	NA
1573	HCM1_YCR065W_1772793_at	DUO1_YGL061C_1774231_at	0.260057	9.874	0.987735	NA	NA
1574	STB1_YNL309W_1771976_at	DUO1_YGL061C_1774231_at	0.45793	0	0.987735	NA	NA
1575	RTG2_YGL252C_1769907_at	DUO1_YGL061C_1774231_at	-1.25866	11.8488	0.987735	NA	NA
1576	SWI6_YLR182W_1776552_at	DUO1_YGL061C_1774231_at	-0.300838	1.9748	0.987735	NA	NA
1577	ADR1_YDR216W_1776183_at	MAG1_YER142C_1770191_at	1.96885	0	0.995272	1	NA
1578	STB1_YNL309W_1771976_at	MAG1_YER142C_1770191_at	-1.11092	17.7732	0.995272	NA	NA
1579	SWI4_YER111C_1770133_at	MAG1_YER142C_1770191_at	0.289414	0	0.995272	NA	NA
1580	SWI6_YLR182W_1776552_at	MAG1_YER142C_1770191_at	0.345418	19.748	0.995272	NA	NA
1581	HCM1_YCR065W_1772793_at	MAG1_YER142C_1770191_at	0.298989	3.9496	0.995272	NA	NA
1582	RME1_YGR044C_1780221_at	HMX1_YLR205C_1773305_at	0.623007	1.9748	0.999177	1	NA
1583	HCM1_YCR065W_1772793_at	HMX1_YLR205C_1773305_at	-0.463854	0	0.999177	1	NA
1584	CDC14_YFR028C_1779003_at	HMX1_YLR205C_1773305_at	-1.56725	3.9496	0.999177	NA	NA
1585	INO4_YOL108C_1774516_at	HMX1_YLR205C_1773305_at	-0.887093	5.9244	0.999177	NA	NA
1586	YOX1_YML027W_1775720_at	HMX1_YLR205C_1773305_at	-0.534641	9.874	0.999177	NA	NA
1587	FKH1_YIL131C_1777130_at	HMX1_YLR205C_1773305_at	0.391245	0	0.999177	NA	NA
1588	STB1_YNL309W_1771976_at	HMX1_YLR205C_1773305_at	0.632585	9.874	0.999177	NA	NA
1589	DIG2_YDR480W_1778995_at	HMX1_YLR205C_1773305_at	0.453262	1.9748	0.999177	0	NA
1590	SWI6_YLR182W_1776552_at	HMX1_YLR205C_1773305_at	-0.431676	17.7732	0.999177	NA	NA
1591	MET4_YNL103W_1775713_at	HMX1_YLR205C_1773305_at	-0.416952	0	0.999177	1	NA
1592	YOX1_YML027W_1775720_at	PEX11_YOL147C_1777271_at	0.355261	0	0.998021	NA	NA
1593	HCM1_YCR065W_1772793_at	PEX11_YOL147C_1777271_at	0.493961	0	0.998021	NA	NA
1594	INO4_YOL108C_1774516_at	PEX11_YOL147C_1777271_at	-0.646746	0	0.998021	NA	NA
1595	RME1_YGR044C_1780221_at	PEX11_YOL147C_1777271_at	0.407616	19.748	0.998021	NA	NA
1596	STB1_YNL309W_1771976_at	PEX11_YOL147C_1777271_at	-0.300072	19.748	0.998021	NA	NA
1597	MET4_YNL103W_1775713_at	PEX11_YOL147C_1777271_at	-0.35527	19.748	0.998021	NA	NA
1598	INO4_YOL108C_1774516_at	CIS3_YJL158C_1770542_at	-1.0344	17.7732	0.99894	NA	NA
1599	YHP1_YDR451C_1778368_at	CIS3_YJL158C_1770542_at	1.17355	0	0.99894	NA	NA
1600	RME1_YGR044C_1780221_at	CIS3_YJL158C_1770542_at	-0.28857	11.8488	0.99894	NA	NA
1601	DIG2_YDR480W_1778995_at	CIS3_YJL158C_1770542_at	-0.290095	19.748	0.99894	0	NA
1602	NDD1_YOR372C_1776556_at	CIS3_YJL158C_1770542_at	-0.316958	3.9496	0.99894	NA	NA
1603	RME1_YGR044C_1780221_at	SOM1_YEL059C-A_1779115_at	0.265965	0	0.976692	NA	NA
1604	CIN5_YOR028C_1770566_at	SOM1_YEL059C-A_1779115_at	-0.730304	0	0.976692	NA	NA
1605	HCM1_YCR065W_1772793_at	SOM1_YEL059C-A_1779115_at	-0.336813	19.748	0.976692	NA	NA
1606	INO4_YOL108C_1774516_at	SOM1_YEL059C-A_1779115_at	-2.24561	1.9748	0.976692	NA	NA
1607	STB1_YNL309W_1771976_at	SOM1_YEL059C-A_1779115_at	0.535566	15.7984	0.976692	NA	NA
1608	YOX1_YML027W_1775720_at	SOM1_YEL059C-A_1779115_at	-0.382147	15.7984	0.976692	NA	NA
1609	ADR1_YDR216W_1776183_at	NAB6_YML117W_1770554_at	0.384727	0	0.917667	0	NA
1610	RTG2_YGL252C_1769907_at	NAB6_YML117W_1770554_at	0.442114	0	0.917667	0	NA
1611	MET4_YNL103W_1775713_at	YPR004C_YPR004C_1773978_at	-0.671308	17.7732	0.984192	0	NA
1612	MCM1_YMR043W_1770949_at	YPR004C_YPR004C_1773978_at	-0.405222	0	0.984192	0	NA
1613	RME1_YGR044C_1780221_at	VPS3_YDR495C_1769442_at	0.261258	19.748	0.969842	NA	NA
1614	CIN5_YOR028C_1770566_at	YER067W_YER067W_1777753_at	1.53957	0	0.99551	NA	NA
1615	FHL1_YPR104C_1773575_at	YER067W_YER067W_1777753_at	-0.642556	0	0.99551	NA	NA
1616	CDC14_YFR028C_1779003_at	YER067W_YER067W_1777753_at	-0.376338	19.748	0.99551	NA	NA
1617	HCM1_YCR065W_1772793_at	YER067W_YER067W_1777753_at	0.360181	11.8488	0.99551	NA	NA
1618	ADR1_YDR216W_1776183_at	YER067W_YER067W_1777753_at	0.334459	11.8488	0.99551	1	NA
1619	INO4_YOL108C_1774516_at	YER067W_YER067W_1777753_at	-0.691357	19.748	0.99551	NA	NA
1620	SWI6_YLR182W_1776552_at	YER067W_YER067W_1777753_at	-1.09972	11.8488	0.99551	NA	NA
1621	STB1_YNL309W_1771976_at	YER067W_YER067W_1777753_at	0.676239	13.8236	0.99551	NA	NA
1622	INO4_YOL108C_1774516_at	VPS51_YKR020W_1778226_at	0.859435	0	0.990818	0	NA
1623	INO4_YOL108C_1774516_at	YJR054W_YJR054W_1772374_at	-0.882879	7.8992	0.997833	1	NA
1624	RME1_YGR044C_1780221_at	YJR054W_YJR054W_1772374_at	-0.486785	19.748	0.997833	NA	NA
1625	CDC14_YFR028C_1779003_at	YJR054W_YJR054W_1772374_at	-0.607946	19.748	0.997833	NA	NA
1626	NDD1_YOR372C_1776556_at	YJR054W_YJR054W_1772374_at	0.291051	0	0.997833	NA	NA
1627	PUT3_YKL015W_1770773_at	ZIM17_YNL310C_1779217_at	-0.85897	19.748	0.930369	NA	NA
1628	PDR3_YBL005W_1779706_at	TPO2_YGR138C_1775369_s_at	1.73981	1.9748	0.997688	NA	NA
1629	YHP1_YDR451C_1778368_at	TPO2_YGR138C_1775369_s_at	-0.359707	1.9748	0.997688	NA	NA
1630	DIG2_YDR480W_1778995_at	TPO2_YGR138C_1775369_s_at	0.48682	3.9496	0.997688	0	NA
1631	INO4_YOL108C_1774516_at	TPO2_YGR138C_1775369_s_at	0.621178	0	0.997688	1	NA
1632	FKH1_YIL131C_1777130_at	TPO2_YGR138C_1775369_s_at	-0.25205	0	0.997688	NA	NA
1633	CDC14_YFR028C_1779003_at	TPO2_YGR138C_1775369_s_at	0.780577	0	0.997688	NA	NA
1634	MCM1_YMR043W_1770949_at	TPO2_YGR138C_1775369_s_at	0.327876	9.874	0.997688	NA	NA
1635	INO4_YOL108C_1774516_at	EPS1_YIL005W_1770159_at	0.49218	1.9748	0.988931	0	NA
1636	MET4_YNL103W_1775713_at	EPS1_YIL005W_1770159_at	0.259949	0	0.988931	0	NA
1637	MCM1_YMR043W_1770949_at	EPS1_YIL005W_1770159_at	0.257916	7.8992	0.988931	0	NA
1638	RME1_YGR044C_1780221_at	TGS1_YPL157W_1778031_at	-0.321292	1.9748	0.997576	NA	NA
1639	CDC14_YFR028C_1779003_at	TGS1_YPL157W_1778031_at	1.35218	7.8992	0.997576	NA	NA
1640	INO4_YOL108C_1774516_at	TGS1_YPL157W_1778031_at	0.387391	0	0.997576	1	NA
1641	FHL1_YPR104C_1773575_at	TGS1_YPL157W_1778031_at	-0.431874	7.8992	0.997576	NA	NA
1642	RTG2_YGL252C_1769907_at	TGS1_YPL157W_1778031_at	-0.798579	1.9748	0.997576	NA	NA
1643	DIG2_YDR480W_1778995_at	TGS1_YPL157W_1778031_at	0.368391	11.8488	0.997576	0	NA
1644	MET4_YNL103W_1775713_at	TGS1_YPL157W_1778031_at	0.4605	3.9496	0.997576	NA	NA
1645	SWI6_YLR182W_1776552_at	TGS1_YPL157W_1778031_at	-0.256623	13.8236	0.997576	NA	NA
1646	PDR3_YBL005W_1779706_at	HSP30_YCR021C_1775364_at	-0.639618	0	0.953866	NA	NA
1647	MET4_YNL103W_1775713_at	HSP30_YCR021C_1775364_at	-0.556349	7.8992	0.953866	1	NA
1648	INO4_YOL108C_1774516_at	HSP30_YCR021C_1775364_at	0.252581	19.748	0.953866	1	NA
1649	FHL1_YPR104C_1773575_at	KIN4_YOR233W_1775330_at	0.873164	0	0.989719	NA	NA
1650	RTG2_YGL252C_1769907_at	KIN4_YOR233W_1775330_at	-1.10353	0	0.989719	NA	NA
1651	RME1_YGR044C_1780221_at	AAH1_YNL141W_1779946_at	-1.52141	0	0.998295	NA	NA
1652	CIN5_YOR028C_1770566_at	AAH1_YNL141W_1779946_at	-0.570022	0	0.998295	NA	NA
1653	INO4_YOL108C_1774516_at	AAH1_YNL141W_1779946_at	0.251081	1.9748	0.998295	1	NA
1654	ADR1_YDR216W_1776183_at	AAH1_YNL141W_1779946_at	-0.615695	15.7984	0.998295	1	NA
1655	YOX1_YML027W_1775720_at	AAH1_YNL141W_1779946_at	-0.358874	5.9244	0.998295	NA	NA
1656	STB1_YNL309W_1771976_at	RTT105_YER104W_1776502_at	0.620635	13.8236	0.966704	0	NA
1657	HCM1_YCR065W_1772793_at	ATG8_YBL078C_1772778_at	-1.03749	0	0.997176	NA	NA
1658	CIN5_YOR028C_1770566_at	ATG8_YBL078C_1772778_at	0.452847	19.748	0.997176	NA	NA
1659	RME1_YGR044C_1780221_at	ATG8_YBL078C_1772778_at	-0.359878	19.748	0.997176	NA	NA
1660	ADR1_YDR216W_1776183_at	ATG8_YBL078C_1772778_at	1.25202	7.8992	0.997176	NA	NA
1661	CDC14_YFR028C_1779003_at	ATG8_YBL078C_1772778_at	-1.03793	15.7984	0.997176	NA	NA
1662	INO4_YOL108C_1774516_at	ATG8_YBL078C_1772778_at	-0.262631	19.748	0.997176	1	1
1663	SWI4_YER111C_1770133_at	ATG8_YBL078C_1772778_at	0.697768	3.9496	0.997176	NA	NA
1664	FKH1_YIL131C_1777130_at	ATG8_YBL078C_1772778_at	0.300245	7.8992	0.997176	NA	NA
1665	ADR1_YDR216W_1776183_at	GYP5_YPL249C_1777601_at	0.859857	0	0.965942	NA	NA
1666	RTG2_YGL252C_1769907_at	GYP5_YPL249C_1777601_at	0.314574	1.9748	0.965942	NA	NA
1667	SWI6_YLR182W_1776552_at	GYP5_YPL249C_1777601_at	-0.427501	11.8488	0.965942	NA	NA
1668	RME1_YGR044C_1780221_at	YGR130C_YGR130C_1769464_at	0.761212	0	0.9979	NA	NA
1669	CIN5_YOR028C_1770566_at	YGR130C_YGR130C_1769464_at	0.275183	7.8992	0.9979	NA	NA
1670	INO4_YOL108C_1774516_at	YGR130C_YGR130C_1769464_at	0.527173	19.748	0.9979	1	NA
1671	CDC14_YFR028C_1779003_at	YGR130C_YGR130C_1769464_at	-0.804483	15.7984	0.9979	NA	NA
1672	FKH1_YIL131C_1777130_at	YGR130C_YGR130C_1769464_at	0.362743	17.7732	0.9979	NA	NA
1673	ADR1_YDR216W_1776183_at	YGR130C_YGR130C_1769464_at	0.328984	0	0.9979	NA	NA
1674	HCM1_YCR065W_1772793_at	LSP1_YPL004C_1779921_at	-0.268408	0	0.995658	NA	NA
1675	ADR1_YDR216W_1776183_at	LSP1_YPL004C_1779921_at	0.789399	5.9244	0.995658	NA	NA
1676	CIN5_YOR028C_1770566_at	LSP1_YPL004C_1779921_at	0.333475	17.7732	0.995658	NA	NA
1677	ADR1_YDR216W_1776183_at	LSB5_YCL034W_1771191_at	0.710569	0	0.906331	NA	NA
1678	YOX1_YML027W_1775720_at	PMI40_YER003C_1774627_at	0.28029	15.7984	0.994226	NA	NA
1679	NDD1_YOR372C_1776556_at	PMI40_YER003C_1774627_at	0.250609	1.9748	0.994226	NA	NA
1680	FHL1_YPR104C_1773575_at	PMI40_YER003C_1774627_at	0.263676	0	0.994226	NA	NA
1681	RME1_YGR044C_1780221_at	TIM18_YOR297C_1773194_at	-0.262135	0	0.985318	NA	NA
1682	FHL1_YPR104C_1773575_at	TIM18_YOR297C_1773194_at	0.265703	17.7732	0.985318	NA	NA
1683	SWI4_YER111C_1770133_at	YBL112C_YBL112C_1774766_s_at	0.452282	1.9748	0.990018	NA	0
1684	ADR1_YDR216W_1776183_at	YBL112C_YBL112C_1774766_s_at	-0.331349	19.748	0.990018	NA	0
1685	STB1_YNL309W_1771976_at	YBL112C_YBL112C_1774766_s_at	-0.747498	0	0.990018	NA	0
1686	RTG2_YGL252C_1769907_at	YBL112C_YBL112C_1774766_s_at	-1.34083	11.8488	0.990018	NA	0
1687	SWI6_YLR182W_1776552_at	YBL112C_YBL112C_1774766_s_at	0.273006	1.9748	0.990018	NA	0
1688	PUT3_YKL015W_1770773_at	YBL112C_YBL112C_1774766_s_at	-0.610281	13.8236	0.990018	NA	0
1689	DIG2_YDR480W_1778995_at	YLR042C_YLR042C_1777669_at	0.522395	13.8236	0.998282	0	NA
1690	YHP1_YDR451C_1778368_at	YLR042C_YLR042C_1777669_at	0.320427	17.7732	0.998282	1	NA
1691	MET4_YNL103W_1775713_at	YLR042C_YLR042C_1777669_at	-0.382745	1.9748	0.998282	NA	NA
1692	INO4_YOL108C_1774516_at	YLR042C_YLR042C_1777669_at	-0.30535	19.748	0.998282	NA	NA
1693	RTG2_YGL252C_1769907_at	SNT1_YCR033W_1776045_at	-0.443327	1.9748	0.99398	NA	NA
1694	FHL1_YPR104C_1773575_at	SNT1_YCR033W_1776045_at	0.414508	0	0.99398	NA	NA
1695	GAT1_YFL021W_1776687_at	SNT1_YCR033W_1776045_at	-0.304242	15.7984	0.99398	NA	NA
1696	ADR1_YDR216W_1776183_at	WTM1_YOR230W_1777253_at	1.17729	3.9496	0.99722	NA	NA
1697	HCM1_YCR065W_1772793_at	WTM1_YOR230W_1777253_at	-0.301718	19.748	0.99722	NA	NA
1698	STB1_YNL309W_1771976_at	WTM1_YOR230W_1777253_at	0.263311	7.8992	0.99722	NA	NA
1699	FHL1_YPR104C_1773575_at	WTM1_YOR230W_1777253_at	-0.42674	17.7732	0.99722	NA	NA
1700	ASH1_YKL185W_1772030_at	RAD54_YGL163C_1773281_at	0.571166	19.748	0.904569	NA	NA
1701	RME1_YGR044C_1780221_at	EMP70_YLR083C_1779539_at	-0.631046	0	0.996466	NA	NA
1702	FHL1_YPR104C_1773575_at	EMP70_YLR083C_1779539_at	0.368938	0	0.996466	NA	NA
1703	STB1_YNL309W_1771976_at	JEM1_YJL073W_1778199_at	0.975854	0	0.996548	NA	NA
1704	INO4_YOL108C_1774516_at	JEM1_YJL073W_1778199_at	-0.53849	3.9496	0.996548	NA	NA
1705	RTG2_YGL252C_1769907_at	JEM1_YJL073W_1778199_at	0.603501	3.9496	0.996548	NA	NA
1706	INO4_YOL108C_1774516_at	GPI11_YDR302W_1778091_at	-0.641935	13.8236	0.992584	0	NA
1707	RME1_YGR044C_1780221_at	GPI11_YDR302W_1778091_at	-0.255815	15.7984	0.992584	0	NA
1708	FHL1_YPR104C_1773575_at	GPI11_YDR302W_1778091_at	0.276227	19.748	0.992584	0	NA
1709	RME1_YGR044C_1780221_at	GCD6_YDR211W_1772392_at	-0.627407	0	0.993253	NA	NA
1710	INO4_YOL108C_1774516_at	GCD6_YDR211W_1772392_at	0.329008	3.9496	0.993253	NA	NA
1711	CDC14_YFR028C_1779003_at	GCD6_YDR211W_1772392_at	-0.334703	1.9748	0.993253	NA	NA
1712	INO4_YOL108C_1774516_at	YGR277C_YGR277C_1775307_at	0.255616	0	0.958853	NA	NA
1713	RTG2_YGL252C_1769907_at	YGR277C_YGR277C_1775307_at	0.449411	5.9244	0.958853	NA	NA
1714	FHL1_YPR104C_1773575_at	HSL7_YBR133C_1780080_at	0.265564	11.8488	0.985751	NA	NA
1715	CDC14_YFR028C_1779003_at	HSL7_YBR133C_1780080_at	0.559091	0	0.985751	NA	NA
1716	SWI6_YLR182W_1776552_at	HSL7_YBR133C_1780080_at	0.70071	1.9748	0.985751	NA	NA
1717	RTG2_YGL252C_1769907_at	HSL7_YBR133C_1780080_at	0.834952	17.7732	0.985751	NA	NA
1718	DIG2_YDR480W_1778995_at	SIT1_YEL065W_1772622_at	-0.257661	0	0.979752	0	NA
1719	YOX1_YML027W_1775720_at	SIT1_YEL065W_1772622_at	-0.264697	9.874	0.979752	NA	NA
1720	YHP1_YDR451C_1778368_at	SIT1_YEL065W_1772622_at	-0.28087	1.9748	0.979752	1	NA
1721	FHL1_YPR104C_1773575_at	SIT1_YEL065W_1772622_at	-0.262988	7.8992	0.979752	NA	NA
1722	STB1_YNL309W_1771976_at	ADK2_YER170W_1771081_at	0.558395	15.7984	0.905704	0	NA
1723	RTG2_YGL252C_1769907_at	ADK2_YER170W_1771081_at	0.348206	0	0.905704	0	NA
1724	PUT3_YKL015W_1770773_at	ADK2_YER170W_1771081_at	-0.277875	15.7984	0.905704	0	NA
1725	RME1_YGR044C_1780221_at	YHL021C_YHL021C_1775842_at	0.287	0	0.99832	NA	NA
1726	CIN5_YOR028C_1770566_at	YHL021C_YHL021C_1775842_at	0.480789	1.9748	0.99832	NA	NA
1727	ADR1_YDR216W_1776183_at	YHL021C_YHL021C_1775842_at	1.92171	5.9244	0.99832	1	NA
1728	HCM1_YCR065W_1772793_at	YHL021C_YHL021C_1775842_at	-0.38661	5.9244	0.99832	NA	NA
1729	STB1_YNL309W_1771976_at	YHL021C_YHL021C_1775842_at	-0.45924	1.9748	0.99832	NA	NA
1730	SWI4_YER111C_1770133_at	YHL021C_YHL021C_1775842_at	1.05152	7.8992	0.99832	NA	NA
1731	ADR1_YDR216W_1776183_at	UBC8_YEL012W_1780036_at	0.901233	0	0.986809	NA	NA
1732	RTG2_YGL252C_1769907_at	UBC8_YEL012W_1780036_at	2.43324	13.8236	0.986809	NA	NA
1733	CIN5_YOR028C_1770566_at	UBC8_YEL012W_1780036_at	-0.28425	15.7984	0.986809	1	NA
1734	FHL1_YPR104C_1773575_at	GTT1_YIR038C_1776749_at	-1.04956	11.8488	0.997181	NA	NA
1735	NDD1_YOR372C_1776556_at	GTT1_YIR038C_1776749_at	-0.944538	0	0.997181	NA	NA
1736	SWI6_YLR182W_1776552_at	GTT1_YIR038C_1776749_at	-1.18825	9.874	0.997181	1	NA
1737	CDC14_YFR028C_1779003_at	GTT1_YIR038C_1776749_at	-0.444862	1.9748	0.997181	NA	NA
1738	RME1_YGR044C_1780221_at	GTT1_YIR038C_1776749_at	0.452402	19.748	0.997181	NA	NA
1739	STB1_YNL309W_1771976_at	GTT1_YIR038C_1776749_at	0.32903	19.748	0.997181	NA	NA
1740	FKH1_YIL131C_1777130_at	GTT1_YIR038C_1776749_at	0.398448	5.9244	0.997181	NA	NA
1741	DIG2_YDR480W_1778995_at	GTT1_YIR038C_1776749_at	-0.271312	11.8488	0.997181	0	NA
1742	INO4_YOL108C_1774516_at	GTT1_YIR038C_1776749_at	-1.04143	17.7732	0.997181	1	NA
1743	RME1_YGR044C_1780221_at	NCE103_YNL036W_1776673_at	0.269567	0	0.988568	1	NA
1744	CDC14_YFR028C_1779003_at	NCE103_YNL036W_1776673_at	-0.509322	0	0.988568	NA	NA
1745	RTG2_YGL252C_1769907_at	NCE103_YNL036W_1776673_at	0.361021	1.9748	0.988568	NA	NA
1746	NDD1_YOR372C_1776556_at	SPC34_YKR037C_1770453_at	0.356137	1.9748	0.993031	NA	NA
1747	DIG2_YDR480W_1778995_at	SPC34_YKR037C_1770453_at	0.261934	9.874	0.993031	0	NA
1748	FHL1_YPR104C_1773575_at	SPC34_YKR037C_1770453_at	0.286628	5.9244	0.993031	NA	NA
1749	ADR1_YDR216W_1776183_at	YBL101W-A_YBL100W-A_1771791_s_at	0.658333	0	0.929447	0	NA
1750	HCM1_YCR065W_1772793_at	YBL101W-A_YBL100W-A_1771791_s_at	-0.592586	0	0.929447	0	NA
1751	CIN5_YOR028C_1770566_at	YBL101W-A_YBL100W-A_1771791_s_at	-0.335703	19.748	0.929447	0	NA
1752	ADR1_YDR216W_1776183_at	UTR2_YEL040W_1779506_at	-0.25596	0	0.991661	NA	NA
1753	CIN5_YOR028C_1770566_at	UTR2_YEL040W_1779506_at	-0.367046	0	0.991661	NA	NA
1754	RTG2_YGL252C_1769907_at	UTR2_YEL040W_1779506_at	-0.3026	0	0.991661	NA	NA
1755	STB1_YNL309W_1771976_at	UTR2_YEL040W_1779506_at	-0.82325	19.748	0.991661	NA	NA
1756	HCM1_YCR065W_1772793_at	UTR2_YEL040W_1779506_at	0.288726	7.8992	0.991661	NA	NA
1757	PUT3_YKL015W_1770773_at	UTR2_YEL040W_1779506_at	-0.47565	11.8488	0.991661	NA	NA
1758	STB1_YNL309W_1771976_at	CTF4_YPR135W_1771449_at	0.55154	1.9748	0.993045	0	NA
1759	PUT3_YKL015W_1770773_at	CTF4_YPR135W_1771449_at	-0.715114	13.8236	0.993045	0	NA
1760	INO4_YOL108C_1774516_at	ILV1_YER086W_1776603_at	-0.854141	0	0.996231	NA	NA
1761	CDC14_YFR028C_1779003_at	ILV1_YER086W_1776603_at	0.734153	7.8992	0.996231	NA	NA
1762	FHL1_YPR104C_1773575_at	ILV1_YER086W_1776603_at	-0.497794	7.8992	0.996231	NA	NA
1763	RTG2_YGL252C_1769907_at	ILV1_YER086W_1776603_at	-0.266882	5.9244	0.996231	NA	NA
1764	RME1_YGR044C_1780221_at	PEP12_YOR036W_1772443_at	0.671312	0	0.996536	NA	NA
1765	CDC14_YFR028C_1779003_at	PEP12_YOR036W_1772443_at	-0.73265	0	0.996536	NA	NA
1766	INO4_YOL108C_1774516_at	PEP12_YOR036W_1772443_at	0.409065	19.748	0.996536	NA	NA
1767	FHL1_YPR104C_1773575_at	PEP12_YOR036W_1772443_at	-0.433444	17.7732	0.996536	NA	NA
1768	FKH1_YIL131C_1777130_at	PEP12_YOR036W_1772443_at	0.289273	19.748	0.996536	NA	NA
1769	MET4_YNL103W_1775713_at	PEP12_YOR036W_1772443_at	-0.263819	15.7984	0.996536	1	NA
1770	CIN5_YOR028C_1770566_at	YRB30_YGL164C_1773219_at	0.342795	0	0.985873	0	NA
1771	INO4_YOL108C_1774516_at	YRB30_YGL164C_1773219_at	0.426991	0	0.985873	0	NA
1772	RTG2_YGL252C_1769907_at	YRB30_YGL164C_1773219_at	0.546165	0	0.985873	0	NA
1773	FHL1_YPR104C_1773575_at	YRB30_YGL164C_1773219_at	0.260115	0	0.985873	0	NA
1774	INO4_YOL108C_1774516_at	AGA1_YNR044W_1778591_at	-2.56005	0	0.987603	1	NA
1775	RME1_YGR044C_1780221_at	AGA1_YNR044W_1778591_at	0.338149	19.748	0.987603	1	NA
1776	MET4_YNL103W_1775713_at	AGA1_YNR044W_1778591_at	-0.765703	19.748	0.987603	NA	NA
1777	MCM1_YMR043W_1770949_at	AGA1_YNR044W_1778591_at	0.705636	9.874	0.987603	1	1
1778	HCM1_YCR065W_1772793_at	AGA1_YNR044W_1778591_at	-0.353106	17.7732	0.987603	NA	NA
1779	CDC14_YFR028C_1779003_at	AGA1_YNR044W_1778591_at	-0.332211	17.7732	0.987603	NA	NA
1780	RME1_YGR044C_1780221_at	DCS2_YOR173W_1775066_at	2.49812	1.9748	0.997701	NA	NA
1781	CIN5_YOR028C_1770566_at	DCS2_YOR173W_1775066_at	0.277738	13.8236	0.997701	1	1
1782	FKH1_YIL131C_1777130_at	DCS2_YOR173W_1775066_at	0.848522	11.8488	0.997701	NA	NA
1783	DIG2_YDR480W_1778995_at	DCS2_YOR173W_1775066_at	-0.714933	11.8488	0.997701	0	NA
1784	NDD1_YOR372C_1776556_at	DCS2_YOR173W_1775066_at	-0.441705	7.8992	0.997701	NA	NA
1785	YHP1_YDR451C_1778368_at	DCS2_YOR173W_1775066_at	0.429976	1.9748	0.997701	NA	NA
1786	RME1_YGR044C_1780221_at	YHR080C_YHR080C_1776820_at	0.966815	1.9748	0.997871	0	NA
1787	CIN5_YOR028C_1770566_at	YHR080C_YHR080C_1776820_at	0.30796	13.8236	0.997871	0	NA
1788	CDC14_YFR028C_1779003_at	YHR080C_YHR080C_1776820_at	1.73497	9.874	0.997871	0	NA
1789	FHL1_YPR104C_1773575_at	YHR080C_YHR080C_1776820_at	-0.614752	19.748	0.997871	0	NA
1790	SWI6_YLR182W_1776552_at	YHR080C_YHR080C_1776820_at	-0.358822	19.748	0.997871	0	NA
1791	ADR1_YDR216W_1776183_at	YDL124W_YDL124W_1779440_at	1.27072	11.8488	0.986228	NA	NA
1792	RTG2_YGL252C_1769907_at	YDL124W_YDL124W_1779440_at	-1.11947	13.8236	0.986228	NA	NA
1793	SWI6_YLR182W_1776552_at	YDL124W_YDL124W_1779440_at	-0.318289	0	0.986228	NA	NA
1794	PUT3_YKL015W_1770773_at	YDL124W_YDL124W_1779440_at	0.412169	7.8992	0.986228	NA	NA
1795	RME1_YGR044C_1780221_at	MNN11_YJL183W_1774513_at	-0.253543	9.874	0.99158	0	NA
1796	CDC14_YFR028C_1779003_at	MNN11_YJL183W_1774513_at	0.31778	1.9748	0.99158	0	NA
1797	RTG2_YGL252C_1769907_at	MNN11_YJL183W_1774513_at	-0.389552	13.8236	0.99158	0	NA
1798	SWI6_YLR182W_1776552_at	OPI3_YJR073C_1773329_at	-1.50319	7.8992	0.997176	NA	NA
1799	FHL1_YPR104C_1773575_at	OPI3_YJR073C_1773329_at	-0.591329	13.8236	0.997176	NA	NA
1800	STB1_YNL309W_1771976_at	OPI3_YJR073C_1773329_at	-0.626318	11.8488	0.997176	NA	NA
1801	HCM1_YCR065W_1772793_at	OPI3_YJR073C_1773329_at	0.452627	9.874	0.997176	NA	NA
1802	ADR1_YDR216W_1776183_at	OPI3_YJR073C_1773329_at	0.533376	19.748	0.997176	NA	NA
1803	CDC14_YFR028C_1779003_at	OPI3_YJR073C_1773329_at	-0.394308	19.748	0.997176	NA	NA
1804	CIN5_YOR028C_1770566_at	OPI3_YJR073C_1773329_at	-0.523259	19.748	0.997176	NA	NA
1805	RME1_YGR044C_1780221_at	OPI3_YJR073C_1773329_at	0.262949	15.7984	0.997176	NA	NA
1806	FKH1_YIL131C_1777130_at	OPI3_YJR073C_1773329_at	-0.309801	1.9748	0.997176	NA	NA
1807	RME1_YGR044C_1780221_at	PUF4_YGL014W_1779167_at	-0.602431	0	0.994556	0	NA
1808	RTG2_YGL252C_1769907_at	PUF4_YGL014W_1779167_at	-0.802344	0	0.994556	0	NA
1809	CDC14_YFR028C_1779003_at	PUF4_YGL014W_1779167_at	-0.658117	19.748	0.994556	0	NA
1810	FHL1_YPR104C_1773575_at	PUF4_YGL014W_1779167_at	0.494183	19.748	0.994556	0	NA
1811	INO4_YOL108C_1774516_at	PUF4_YGL014W_1779167_at	0.318488	3.9496	0.994556	0	NA
1812	ADR1_YDR216W_1776183_at	LAP4_YKL103C_1771153_at	1.84239	3.9496	0.995218	NA	NA
1813	CIN5_YOR028C_1770566_at	LAP4_YKL103C_1771153_at	0.256356	19.748	0.995218	1	NA
1814	RME1_YGR044C_1780221_at	LAP4_YKL103C_1771153_at	-0.358174	19.748	0.995218	1	NA
1815	HCM1_YCR065W_1772793_at	LAP4_YKL103C_1771153_at	-0.844401	17.7732	0.995218	NA	NA
1816	SWI6_YLR182W_1776552_at	LAP4_YKL103C_1771153_at	-0.427983	17.7732	0.995218	1	NA
1817	STB1_YNL309W_1771976_at	LAP4_YKL103C_1771153_at	0.946697	11.8488	0.995218	NA	NA
1818	SWI4_YER111C_1770133_at	LAP4_YKL103C_1771153_at	0.262773	13.8236	0.995218	1	NA
1819	ADR1_YDR216W_1776183_at	HSP104_YLL026W_1774564_at	1.80146	0	0.970435	NA	NA
1820	RME1_YGR044C_1780221_at	BNA1_YJR025C_1772019_at	0.294628	19.748	0.996792	NA	NA
1821	INO4_YOL108C_1774516_at	BNA1_YJR025C_1772019_at	0.554896	11.8488	0.996792	NA	NA
1822	CDC14_YFR028C_1779003_at	BNA1_YJR025C_1772019_at	-0.355906	19.748	0.996792	NA	NA
1823	FKH1_YIL131C_1777130_at	ALG5_YPL227C_1779402_at	0.284221	0	0.993831	1	NA
1824	NDD1_YOR372C_1776556_at	ALG5_YPL227C_1779402_at	0.27272	0	0.993831	NA	NA
1825	STB1_YNL309W_1771976_at	CDC8_YJR057W_1770221_at	0.36382	3.9496	0.980923	NA	NA
1826	PUT3_YKL015W_1770773_at	CDC8_YJR057W_1770221_at	-0.280023	13.8236	0.980923	NA	NA
1827	GAT1_YFL021W_1776687_at	CDC8_YJR057W_1770221_at	-0.591586	17.7732	0.980923	NA	NA
1828	YHP1_YDR451C_1778368_at	LAC1_YKL008C_1773853_at	0.545848	0	0.99187	NA	NA
1829	CDC14_YFR028C_1779003_at	LAC1_YKL008C_1773853_at	-0.647718	19.748	0.99187	NA	NA
1830	ADR1_YDR216W_1776183_at	CPD1_YGR247W_1774195_at	-0.30936	3.9496	0.934094	0	NA
1831	RTG2_YGL252C_1769907_at	CPD1_YGR247W_1774195_at	-0.340698	0	0.934094	0	NA
1832	INO4_YOL108C_1774516_at	NKP1_YDR383C_1772006_at	0.848516	19.748	0.991353	0	NA
1833	FKH1_YIL131C_1777130_at	NKP1_YDR383C_1772006_at	-0.467382	15.7984	0.991353	0	NA
1834	MET4_YNL103W_1775713_at	NKP1_YDR383C_1772006_at	0.443311	9.874	0.991353	0	NA
1835	DIG2_YDR480W_1778995_at	NKP1_YDR383C_1772006_at	0.250406	1.9748	0.991353	0	NA
1836	CDC14_YFR028C_1779003_at	NKP1_YDR383C_1772006_at	0.498223	17.7732	0.991353	0	NA
1837	RME1_YGR044C_1780221_at	HPT1_YDR399W_1776262_at	-1.5175	0	0.998566	NA	NA
1838	CIN5_YOR028C_1770566_at	HPT1_YDR399W_1776262_at	-0.589587	1.9748	0.998566	NA	NA
1839	HCM1_YCR065W_1772793_at	HPT1_YDR399W_1776262_at	-0.3014	19.748	0.998566	NA	NA
1840	STB1_YNL309W_1771976_at	HPT1_YDR399W_1776262_at	1.41793	7.8992	0.998566	NA	NA
1841	YOX1_YML027W_1775720_at	HPT1_YDR399W_1776262_at	-0.360399	11.8488	0.998566	NA	NA
1842	DIG2_YDR480W_1778995_at	SHE1_YBL031W_1769602_at	0.487685	0	0.996719	0	NA
1843	FKH1_YIL131C_1777130_at	SHE1_YBL031W_1769602_at	0.326115	0	0.996719	NA	NA
1844	NDD1_YOR372C_1776556_at	SHE1_YBL031W_1769602_at	0.272154	0	0.996719	NA	NA
1845	MET4_YNL103W_1775713_at	SHE1_YBL031W_1769602_at	0.413328	13.8236	0.996719	NA	NA
1846	NDD1_YOR372C_1776556_at	FIT2_YOR382W_1776583_at	-0.392718	0	0.991025	NA	NA
1847	HCM1_YCR065W_1772793_at	FIT2_YOR382W_1776583_at	-0.512555	13.8236	0.991025	NA	NA
1848	FHL1_YPR104C_1773575_at	FIT2_YOR382W_1776583_at	-1.84393	19.748	0.991025	NA	NA
1849	CDC14_YFR028C_1779003_at	FIT2_YOR382W_1776583_at	1.53943	3.9496	0.991025	NA	NA
1850	STB1_YNL309W_1771976_at	HOR2_YER062C_1778996_at	-0.375026	0	0.994999	NA	NA
1851	RTG2_YGL252C_1769907_at	HOR2_YER062C_1778996_at	1.69361	5.9244	0.994999	NA	NA
1852	ADR1_YDR216W_1776183_at	HOR2_YER062C_1778996_at	0.294095	19.748	0.994999	NA	NA
1853	PUT3_YKL015W_1770773_at	HOR2_YER062C_1778996_at	0.265755	1.9748	0.994999	NA	NA
1854	NDD1_YOR372C_1776556_at	MPS1_YDL028C_1770238_at	0.380037	7.8992	0.961606	0	NA
1855	FHL1_YPR104C_1773575_at	MPS1_YDL028C_1770238_at	0.433528	15.7984	0.961606	0	NA
1856	SWI6_YLR182W_1776552_at	MPS1_YDL028C_1770238_at	-0.253637	11.8488	0.961606	0	NA
1857	HCM1_YCR065W_1772793_at	ZTA1_YBR046C_1780070_at	-0.303975	0	0.996736	NA	NA
1858	RME1_YGR044C_1780221_at	ZTA1_YBR046C_1780070_at	0.934321	9.874	0.996736	NA	NA
1859	STB1_YNL309W_1771976_at	ZTA1_YBR046C_1780070_at	-0.676861	0	0.996736	NA	NA
1860	YOX1_YML027W_1775720_at	ZTA1_YBR046C_1780070_at	0.282913	1.9748	0.996736	NA	NA
1861	ADR1_YDR216W_1776183_at	ZTA1_YBR046C_1780070_at	0.280856	19.748	0.996736	1	NA
1862	CDC14_YFR028C_1779003_at	ZTA1_YBR046C_1780070_at	1.46433	0	0.996736	NA	NA
1863	FHL1_YPR104C_1773575_at	ZTA1_YBR046C_1780070_at	-1.12065	7.8992	0.996736	1	NA
1864	FKH1_YIL131C_1777130_at	TUP1_YCR084C_1777342_at	0.790656	0	0.99314	NA	NA
1865	CDC14_YFR028C_1779003_at	TUP1_YCR084C_1777342_at	-1.01585	0	0.99314	NA	NA
1866	FHL1_YPR104C_1773575_at	TUP1_YCR084C_1777342_at	0.425271	0	0.99314	1	NA
1867	RTG2_YGL252C_1769907_at	TUP1_YCR084C_1777342_at	-0.463676	0	0.99314	NA	NA
1868	MET4_YNL103W_1775713_at	TUP1_YCR084C_1777342_at	0.339387	1.9748	0.99314	NA	1
1869	CIN5_YOR028C_1770566_at	KKQ8_YKL168C_1771101_at	0.549137	0	0.993847	0	NA
1870	RTG2_YGL252C_1769907_at	KKQ8_YKL168C_1771101_at	0.435935	0	0.993847	0	NA
1871	ADR1_YDR216W_1776183_at	KKQ8_YKL168C_1771101_at	0.251821	1.9748	0.993847	0	NA
1872	MET4_YNL103W_1775713_at	GAS5_YOL030W_1780177_at	-0.84784	17.7732	0.983673	1	NA
1873	INO4_YOL108C_1774516_at	GAS5_YOL030W_1780177_at	-0.301757	0	0.983673	NA	NA
1874	MCM1_YMR043W_1770949_at	GAS5_YOL030W_1780177_at	-0.265176	1.9748	0.983673	NA	NA
1875	RME1_YGR044C_1780221_at	PET8_YNL003C_1775712_at	0.62242	0	0.984929	0	NA
1876	CDC14_YFR028C_1779003_at	PET8_YNL003C_1775712_at	0.642634	0	0.984929	0	NA
1877	RTG2_YGL252C_1769907_at	PET8_YNL003C_1775712_at	0.303373	7.8992	0.984929	0	NA
1878	FHL1_YPR104C_1773575_at	NHP6A_YPR052C_1775532_at	0.589544	0	0.991577	NA	NA
1879	RTG2_YGL252C_1769907_at	NHP6A_YPR052C_1775532_at	-0.479197	0	0.991577	NA	NA
1880	RAP1_YNL216W_1769373_at	NHP6A_YPR052C_1775532_at	0.251443	13.8236	0.991577	NA	1
1881	RME1_YGR044C_1780221_at	GDA1_YEL042W_1780001_at	-0.317863	1.9748	0.99754	NA	NA
1882	INO4_YOL108C_1774516_at	GDA1_YEL042W_1780001_at	-0.556681	9.874	0.99754	NA	NA
1883	FHL1_YPR104C_1773575_at	GDA1_YEL042W_1780001_at	0.275818	0	0.99754	NA	NA
1884	MET4_YNL103W_1775713_at	YGL188C-A_YGL188C-A_1776006_at	1.02917	3.9496	0.98172	NA	0
1885	SWI5_YDR146C_1770349_at	YGL188C-A_YGL188C-A_1776006_at	-0.650859	13.8236	0.98172	NA	0
1886	DIG2_YDR480W_1778995_at	YGL188C-A_YGL188C-A_1776006_at	0.695718	15.7984	0.98172	0	0
1887	MCM1_YMR043W_1770949_at	YGL188C-A_YGL188C-A_1776006_at	0.730988	0	0.98172	NA	0
1888	PDR3_YBL005W_1779706_at	YGL188C-A_YGL188C-A_1776006_at	0.384366	19.748	0.98172	NA	0
1889	NDD1_YOR372C_1776556_at	YGL188C-A_YGL188C-A_1776006_at	-0.328715	3.9496	0.98172	NA	0
1890	ACE2_YLR131C_1771312_at	YGL188C-A_YGL188C-A_1776006_at	0.364572	13.8236	0.98172	NA	0
1891	YHP1_YDR451C_1778368_at	FAB1_YFR019W_1771219_at	0.640016	19.748	0.98404	NA	NA
1892	DIG2_YDR480W_1778995_at	FAB1_YFR019W_1771219_at	-0.332214	7.8992	0.98404	0	NA
1893	MET4_YNL103W_1775713_at	FAB1_YFR019W_1771219_at	0.35983	17.7732	0.98404	NA	NA
1894	HCM1_YCR065W_1772793_at	TOP1_YOL006C_1772438_at	0.337457	0	0.974947	NA	NA
1895	RTG2_YGL252C_1769907_at	TOP1_YOL006C_1772438_at	-1.25783	0	0.974947	NA	NA
1896	STB1_YNL309W_1771976_at	TOP1_YOL006C_1772438_at	-0.296025	9.874	0.974947	NA	NA
1897	GAT1_YFL021W_1776687_at	TOP1_YOL006C_1772438_at	0.472861	3.9496	0.974947	NA	NA
1898	CIN5_YOR028C_1770566_at	YARCTYB1-1_YAR009C_1779165_s_at	0.251152	19.748	0.932405	NA	NA
1899	RTG2_YGL252C_1769907_at	YARCTYB1-1_YAR009C_1779165_s_at	0.341614	9.874	0.932405	NA	NA
1900	CDC14_YFR028C_1779003_at	HOR7_YMR251W-A_1772279_at	-0.793402	9.874	0.995031	NA	NA
1901	FHL1_YPR104C_1773575_at	HOR7_YMR251W-A_1772279_at	-0.406855	0	0.995031	1	NA
1902	FKH1_YIL131C_1777130_at	HOR7_YMR251W-A_1772279_at	-0.781668	9.874	0.995031	NA	NA
1903	DIG2_YDR480W_1778995_at	HOR7_YMR251W-A_1772279_at	0.444106	19.748	0.995031	0	NA
1904	NDD1_YOR372C_1776556_at	HOR7_YMR251W-A_1772279_at	-0.654591	0	0.995031	NA	NA
1905	SWI6_YLR182W_1776552_at	HOR7_YMR251W-A_1772279_at	0.517093	0	0.995031	NA	NA
1906	MET4_YNL103W_1775713_at	HOR7_YMR251W-A_1772279_at	-0.690415	13.8236	0.995031	NA	NA
1907	ACE2_YLR131C_1771312_at	IZH4_YOL101C_1776283_at	0.663127	19.748	0.91659	NA	NA
1908	SWI5_YDR146C_1770349_at	IZH4_YOL101C_1776283_at	0.283032	19.748	0.91659	NA	NA
1909	KAR4_YCL055W_1778355_at	IZH4_YOL101C_1776283_at	0.601576	11.8488	0.91659	NA	NA
1910	MET4_YNL103W_1775713_at	MRPL49_YJL096W_1773161_at	-0.533672	17.7732	0.972879	1	NA
1911	PDR3_YBL005W_1779706_at	MRPL49_YJL096W_1773161_at	-0.582418	11.8488	0.972879	NA	NA
1912	MCM1_YMR043W_1770949_at	MRPL49_YJL096W_1773161_at	0.284392	7.8992	0.972879	NA	NA
1913	ADR1_YDR216W_1776183_at	YBR085C-A_YBR085C-A_1771977_at	1.65452	0	0.993672	NA	0
1914	HCM1_YCR065W_1772793_at	YBR085C-A_YBR085C-A_1771977_at	-0.267741	19.748	0.993672	NA	0
1915	SWI4_YER111C_1770133_at	YBR085C-A_YBR085C-A_1771977_at	0.430388	13.8236	0.993672	NA	0
1916	STB1_YNL309W_1771976_at	YBR085C-A_YBR085C-A_1771977_at	-0.64981	11.8488	0.993672	NA	0
1917	CIN5_YOR028C_1770566_at	YNL274C_YNL274C_1777106_at	-0.540417	13.8236	0.989261	NA	NA
1918	ADR1_YDR216W_1776183_at	YNL274C_YNL274C_1777106_at	3.25527	1.9748	0.989261	NA	NA
1919	RME1_YGR044C_1780221_at	YNL274C_YNL274C_1777106_at	-0.780147	1.9748	0.989261	NA	NA
1920	HCM1_YCR065W_1772793_at	YNL274C_YNL274C_1777106_at	1.20538	0	0.989261	NA	NA
1921	CDC14_YFR028C_1779003_at	YNL274C_YNL274C_1777106_at	-0.278332	15.7984	0.989261	NA	NA
1922	FKH1_YIL131C_1777130_at	YNL274C_YNL274C_1777106_at	-2.54099	0	0.989261	NA	NA
1923	MET4_YNL103W_1775713_at	YKR074W_YKR074W_1774222_at	0.264846	5.9244	0.922867	NA	NA
1924	PDR3_YBL005W_1779706_at	YKR074W_YKR074W_1774222_at	0.33771	19.748	0.922867	NA	NA
1925	ADR1_YDR216W_1776183_at	MSC3_YLR219W_1777473_at	0.281377	0	0.91884	0	NA
1926	MET4_YNL103W_1775713_at	CDC39_YCR093W_1771530_at	0.253991	19.748	0.933164	1	NA
1927	MCM1_YMR043W_1770949_at	CDC39_YCR093W_1771530_at	0.370793	7.8992	0.933164	NA	NA
1928	STB1_YNL309W_1771976_at	PMP3_YDR276C_1772500_at	-0.260448	0	0.963068	NA	NA
1929	ADR1_YDR216W_1776183_at	TPS1_YBR126C_1779408_at	1.52128	1.9748	0.995817	1	NA
1930	HCM1_YCR065W_1772793_at	TPS1_YBR126C_1779408_at	-0.396456	19.748	0.995817	NA	NA
1931	SWI6_YLR182W_1776552_at	TPS1_YBR126C_1779408_at	-0.347729	0	0.995817	NA	NA
1932	SWI4_YER111C_1770133_at	TPS1_YBR126C_1779408_at	0.250392	15.7984	0.995817	NA	NA
1933	CDC14_YFR028C_1779003_at	TPS1_YBR126C_1779408_at	-0.531777	17.7732	0.995817	NA	1
1934	INO4_YOL108C_1774516_at	TPS1_YBR126C_1779408_at	-0.289359	19.748	0.995817	NA	NA
1935	MET4_YNL103W_1775713_at	OPY2_YPR075C_1775440_at	-1.04641	0	0.935993	1	NA
1936	MCM1_YMR043W_1770949_at	OPY2_YPR075C_1775440_at	0.689628	19.748	0.935993	NA	NA
1937	PDR3_YBL005W_1779706_at	OPY2_YPR075C_1775440_at	0.262276	1.9748	0.935993	NA	NA
1938	DIG2_YDR480W_1778995_at	PAU4_YLR461W_1770515_x_at	0.346758	11.8488	0.992113	0	NA
1939	INO4_YOL108C_1774516_at	PAU4_YLR461W_1770515_x_at	-0.557915	17.7732	0.992113	NA	NA
1940	CDC14_YFR028C_1779003_at	PAU4_YLR461W_1770515_x_at	-0.270729	15.7984	0.992113	NA	NA
1941	HCM1_YCR065W_1772793_at	YNL155W_YNL155W_1774005_at	-0.474614	0	0.998508	NA	NA
1942	STB1_YNL309W_1771976_at	YNL155W_YNL155W_1774005_at	-1.16904	0	0.998508	NA	NA
1943	ADR1_YDR216W_1776183_at	YNL155W_YNL155W_1774005_at	0.774612	0	0.998508	NA	NA
1944	SWI4_YER111C_1770133_at	YNL155W_YNL155W_1774005_at	0.559325	0	0.998508	NA	NA
1945	FHL1_YPR104C_1773575_at	YNL155W_YNL155W_1774005_at	-0.321646	0	0.998508	NA	NA
1946	SWI6_YLR182W_1776552_at	YNL155W_YNL155W_1774005_at	0.625228	11.8488	0.998508	NA	NA
1947	RME1_YGR044C_1780221_at	YBR204C_YBR204C_1778174_at	1.0839	0	0.991547	0	NA
1948	CIN5_YOR028C_1770566_at	YBR204C_YBR204C_1778174_at	-0.285782	19.748	0.991547	0	NA
1949	ADR1_YDR216W_1776183_at	YBR204C_YBR204C_1778174_at	0.332071	5.9244	0.991547	0	NA
1950	RTG2_YGL252C_1769907_at	YHL044W_YHL044W_1779914_at	0.624175	1.9748	0.994363	NA	NA
1951	CIN5_YOR028C_1770566_at	YHL044W_YHL044W_1779914_at	0.315083	3.9496	0.994363	1	NA
1952	ADR1_YDR216W_1776183_at	YHL044W_YHL044W_1779914_at	0.484323	0	0.994363	NA	NA
1953	STB1_YNL309W_1771976_at	YHL044W_YHL044W_1779914_at	0.257863	0	0.994363	NA	NA
1954	SWI6_YLR182W_1776552_at	YHL044W_YHL044W_1779914_at	-0.324003	15.7984	0.994363	NA	NA
1955	HCM1_YCR065W_1772793_at	YBR042C_YBR042C_1775394_at	0.475058	0	0.996408	NA	NA
1956	RTG2_YGL252C_1769907_at	YBR042C_YBR042C_1775394_at	1.12979	0	0.996408	NA	NA
1957	SWI6_YLR182W_1776552_at	YBR042C_YBR042C_1775394_at	0.35063	1.9748	0.996408	NA	NA
1958	GCR1_YPL075W_1777579_at	YBR042C_YBR042C_1775394_at	-0.286482	5.9244	0.996408	NA	NA
1959	ADR1_YDR216W_1776183_at	CTF19_YPL018W_1779389_at	-0.378207	1.9748	0.959826	1	NA
1960	RTG2_YGL252C_1769907_at	CTF19_YPL018W_1779389_at	1.16902	5.9244	0.959826	NA	NA
1961	SWI6_YLR182W_1776552_at	CTF19_YPL018W_1779389_at	0.460022	7.8992	0.959826	NA	NA
1962	DAL81_YIR023W_1771154_at	CTF19_YPL018W_1779389_at	1.14542	0	0.959826	NA	NA
1963	FHL1_YPR104C_1773575_at	CTF19_YPL018W_1779389_at	0.290739	19.748	0.959826	NA	NA
1964	RAP1_YNL216W_1769373_at	CTF19_YPL018W_1779389_at	-0.335533	1.9748	0.959826	NA	NA
1965	CIN5_YOR028C_1770566_at	TOF2_YKR010C_1772020_at	-0.572763	0	0.989536	0	NA
1966	RTG2_YGL252C_1769907_at	TOF2_YKR010C_1772020_at	-1.88719	5.9244	0.989536	0	NA
1967	HCM1_YCR065W_1772793_at	TOF2_YKR010C_1772020_at	-0.361892	1.9748	0.989536	0	NA
1968	GAT1_YFL021W_1776687_at	TOF2_YKR010C_1772020_at	-0.340167	19.748	0.989536	0	NA
1969	RTG2_YGL252C_1769907_at	RRN11_YML043C_1774092_at	-0.910591	0	0.990841	0	NA
1970	CIN5_YOR028C_1770566_at	RRN11_YML043C_1774092_at	-0.454299	1.9748	0.990841	0	NA
1971	ADR1_YDR216W_1776183_at	RRN11_YML043C_1774092_at	-0.36912	0	0.990841	0	NA
1972	HCM1_YCR065W_1772793_at	RRN11_YML043C_1774092_at	-0.294635	1.9748	0.990841	0	NA
1973	FHL1_YPR104C_1773575_at	RRN11_YML043C_1774092_at	0.712623	13.8236	0.990841	0	NA
1974	SWI6_YLR182W_1776552_at	RRN11_YML043C_1774092_at	-0.28418	13.8236	0.990841	0	NA
1975	HCM1_YCR065W_1772793_at	LTE1_YAL024C_1779398_at	0.555254	1.9748	0.998625	NA	NA
1976	CDC14_YFR028C_1779003_at	LTE1_YAL024C_1779398_at	0.663438	7.8992	0.998625	NA	1
1977	INO4_YOL108C_1774516_at	LTE1_YAL024C_1779398_at	0.379542	0	0.998625	NA	NA
1978	RTG2_YGL252C_1769907_at	LTE1_YAL024C_1779398_at	0.492452	5.9244	0.998625	NA	NA
1979	FHL1_YPR104C_1773575_at	LTE1_YAL024C_1779398_at	-0.266482	9.874	0.998625	NA	NA
1980	SWI6_YLR182W_1776552_at	LTE1_YAL024C_1779398_at	0.449437	19.748	0.998625	NA	NA
1981	HCM1_YCR065W_1772793_at	COQ4_YDR204W_1776216_at	0.250285	0	0.997238	0	NA
1982	RME1_YGR044C_1780221_at	COQ4_YDR204W_1776216_at	0.983358	3.9496	0.997238	0	NA
1983	CIN5_YOR028C_1770566_at	COQ4_YDR204W_1776216_at	0.26111	7.8992	0.997238	0	NA
1984	INO4_YOL108C_1774516_at	COQ4_YDR204W_1776216_at	-1.25282	19.748	0.997238	0	NA
1985	SWI6_YLR182W_1776552_at	COQ4_YDR204W_1776216_at	-1.05642	17.7732	0.997238	0	NA
1986	SWI4_YER111C_1770133_at	COQ4_YDR204W_1776216_at	-0.540682	1.9748	0.997238	0	NA
1987	ACE2_YLR131C_1771312_at	GGA2_YHR108W_1774807_at	0.761537	0	0.913947	NA	NA
1988	RME1_YGR044C_1780221_at	UBP15_YMR304W_1773063_at	1.21053	0	0.984973	NA	NA
1989	CIN5_YOR028C_1770566_at	UBP15_YMR304W_1773063_at	0.385501	1.9748	0.984973	NA	NA
1990	HCM1_YCR065W_1772793_at	UBP15_YMR304W_1773063_at	0.2578	19.748	0.984973	NA	NA
1991	STB1_YNL309W_1771976_at	UBP15_YMR304W_1773063_at	-0.417165	17.7732	0.984973	NA	NA
1992	INO4_YOL108C_1774516_at	UBP15_YMR304W_1773063_at	-1.44717	11.8488	0.984973	NA	NA
1993	SWI5_YDR146C_1770349_at	INH1_YDL181W_1772459_at	-0.656544	15.7984	0.98159	NA	NA
1994	PDR3_YBL005W_1779706_at	INH1_YDL181W_1772459_at	0.838444	1.9748	0.98159	NA	NA
1995	MET4_YNL103W_1775713_at	INH1_YDL181W_1772459_at	0.819759	7.8992	0.98159	1	NA
1996	ACE2_YLR131C_1771312_at	INH1_YDL181W_1772459_at	0.511323	3.9496	0.98159	NA	NA
1997	MCM1_YMR043W_1770949_at	INH1_YDL181W_1772459_at	-0.509344	0	0.98159	NA	NA
1998	ADR1_YDR216W_1776183_at	RTG2_YGL252C_1769907_at	0.280847	1.9748	0.920557	NA	1
1999	ADR1_YDR216W_1776183_at	CIT2_YCR005C_1773515_at	0.375096	0	0.910841	NA	1
[truncated: 1,467 more rows]
