# Supplementary material for: Using GeneReg to construct time delay gene regulatory networks
Source: BMC Res Notes. 2010 May 25;3:142. doi: 10.1186/1756-0500-3-142 (PMC2892504; doi:10.1186/1756-0500-3-142)
Supplement: Additional file 7 — Zip file of GeneReg version 1.1.1. Processed example data are contained within the package. [file 1756-0500-3-142-S7.ZIP]

Archive with 25 entries (19 files):
- GeneReg/
- GeneReg/data/
- GeneReg/data/filelist
- GeneReg/data/Rdata.zip
- GeneReg/DESCRIPTION
- GeneReg/help/
- GeneReg/help/aliases.rds
- GeneReg/help/AnIndex
- GeneReg/help/GeneReg.rdb
- GeneReg/help/GeneReg.rdx
- GeneReg/help/paths.rds
- GeneReg/html/
- GeneReg/html/00Index.html
- GeneReg/INDEX
- GeneReg/MD5
- GeneReg/Meta/
- GeneReg/Meta/data.rds
- GeneReg/Meta/hsearch.rds
- GeneReg/Meta/links.rds
- GeneReg/Meta/package.rds
- GeneReg/Meta/Rd.rds
- GeneReg/R/
- GeneReg/R/GeneReg
- GeneReg/R/GeneReg.rdb
- GeneReg/R/GeneReg.rdx
