# Supplementary material for: Using GeneReg to construct time delay gene regulatory networks
Source: BMC Res Notes. 2010 May 25;3:142. doi: 10.1186/1756-0500-3-142 (PMC2892504; doi:10.1186/1756-0500-3-142)
Supplement: Additional file 7 — Zip file of GeneReg version 1.1.1. Processed example data are contained within the package. [file 1756-0500-3-142-S7.ZIP › GeneReg/DESCRIPTION]

Package: GeneReg
Type: Package
Title: Construct time delay gene regulatory network
Version: 1.1.1
Date: 2009-12-14
Author: Tao Huang
Maintainer: Tao Huang <huangtao@sibs.ac.cn>
Description: GeneReg is an R package for inferring time delay gene
        regulatory network using time course gene expression profiles.
        The main idea of time delay linear model is to fit a linear
        regression model using a set of putative regulators to estimate
        the transcription pattern of a specific target gene.
Depends: splines, igraph
License: LGPL
Packaged: 2009-12-14 13:35:57 UTC; Administrator
Built: R 2.10.0; ; 2009-12-14 13:35:58 UTC; windows
