# Supplementary material for: Using GeneReg to construct time delay gene regulatory networks
Source: BMC Res Notes. 2010 May 25;3:142. doi: 10.1186/1756-0500-3-142 (PMC2892504; doi:10.1186/1756-0500-3-142)
Supplement: Additional file 7 — Zip file of GeneReg version 1.1.1. Processed example data are contained within the package. [file 1756-0500-3-142-S7.ZIP › GeneReg/help/AnIndex]

GeneReg	genereg-package
mut.expr.data	mut.expr.data
plot	plot
plot.GeneReg	plot.genereg
tf.list	tf.list
timedelay.lm	timedelay.lm
timedelay.lm.batch	timedelay.lm.batch
timedelay.univariate.lm	timedelay.univariate.lm
ts.bspline	ts.bspline
wt.expr.data	wt.expr.data
