# Supplementary material for: Using GeneReg to construct time delay gene regulatory networks
Source: BMC Res Notes. 2010 May 25;3:142. doi: 10.1186/1756-0500-3-142 (PMC2892504; doi:10.1186/1756-0500-3-142)
Supplement: Additional file 7 — Zip file of GeneReg version 1.1.1. Processed example data are contained within the package. [file 1756-0500-3-142-S7.ZIP › GeneReg/INDEX]

GeneReg                 Construct time delay gene regulatory network
mut.expr.data           Time course cell cycle dataset of cyclin-mutant
                        cells
plot                    Plot gene regulatory network
plot.GeneReg            Plot gene regulatory network
tf.list                 The candidate pool of potential regulators
timedelay.lm            time delay linear model
timedelay.lm.batch      time delay linear model batch
timedelay.univariate.lm
                        Internal function for time delay linear model
ts.bspline              B spline interpolation
wt.expr.data            Time course cell cycle dataset of wild-type
                        cells
