# Supplementary material for: Using GeneReg to construct time delay gene regulatory networks
Source: BMC Res Notes. 2010 May 25;3:142. doi: 10.1186/1756-0500-3-142 (PMC2892504; doi:10.1186/1756-0500-3-142)
Supplement: Additional file 7 — Zip file of GeneReg version 1.1.1. Processed example data are contained within the package. [file 1756-0500-3-142-S7.ZIP › GeneReg/MD5]

703e4c58784323ae0cc9bd2a00f761a4 *DESCRIPTION
de2808464971bb633257efb2cf60d6d7 *INDEX
2e276bfe95f12494e16ea2f12a8f0b68 *Meta/Rd.rds
d0949919e560a5055ba15fce9d885fa4 *Meta/data.rds
db5ee632ad25956c1c8407e34a8eb8a1 *Meta/hsearch.rds
14645359580153de01e4c549f3bc452d *Meta/links.rds
587ce4079eee57caeb358151320df514 *Meta/package.rds
6e60a4480e0345d65902fc23b54bffd6 *R/GeneReg
729af766681ba159cee0aed0f03f2e2b *R/GeneReg.rdb
1834153f691234d70fd9403e936c2b9f *R/GeneReg.rdx
d51cd37cb9fba4f7eba4b2bcd5d0e29e *data/Rdata.zip
417ada2fc4e46b91898ca58e6420dd78 *data/filelist
5656b0908b1fd51624a84552ff4d9ab3 *help/AnIndex
4cf3ac326baeb455d74acffa1442ff14 *help/GeneReg.rdb
6e4f6ffbf3076f47f0d3f21a412ac8e1 *help/GeneReg.rdx
299e5e44e8f1930be623d842c90dc625 *help/aliases.rds
d027a02d31a2a518737bd8917c0b088d *help/paths.rds
9e29ab413cd969fee0562f42961cd247 *html/00Index.html
