# Supplementary material for: Using GeneReg to construct time delay gene regulatory networks
Source: BMC Res Notes. 2010 May 25;3:142. doi: 10.1186/1756-0500-3-142 (PMC2892504; doi:10.1186/1756-0500-3-142)
Supplement: Additional file 8 — R code for analysis. R code for analysis of wild type cells and cyclin mutant cells. [file 1756-0500-3-142-S8.R]

# code for "Construct time delay gene regulatory network using GeneReg" on GeneReg_1.1.1
# submitted to BMC Bioinformatics
# Written by Tao Huang

# install packages
# this step can be skipped if packages are already installed

# install.packages('GeneReg', repos = 'http://cran.r-project.org') 
# or install from zip file Additional file 7.

library(GeneReg)
data(wt.expr.data)
wt.bspline.data<- ts.bspline(wt.expr.data, ts.point= as.numeric(colnames(wt.expr.data)), data.predict=100)

data(tf.list)
dir.create('wt.models')
setwd('wt.models')
wt.models<-timedelay.lm.batch(bspline.data=wt.bspline.data, expr.data=wt.expr.data, 
regulator.list=tf.list, target.list=rownames(wt.bspline.data),
single.adj.r.squared=0.8, multiple.adj.r.squared=0.9, maxdelay=ncol(wt.bspline.data)*0.1, 
min.coef=0.25, max.coef=4, output=T, topdf=T, 
xlab='Time point (lifeline)', ylab='Relative expression level (in log ratio)')
setwd('..')
write.table(wt.models,file='wt.models..csv',col.names=NA,sep=',')
save(wt.models,file='wt.models.RData')

pdf('wt.network.pdf',width=70, height=70)
plot.GeneReg(wt.models,vertex.size=2,layout=layout.fruchterman.reingold)
dev.off()

data(mut.expr.data)
mut.bspline.data<- ts.bspline(mut.expr.data, ts.point= as.numeric(colnames(mut.expr.data)), data.predict=100)

data(tf.list)
dir.create('mut.models')
setwd('mut.models')
mut.models<-timedelay.lm.batch(bspline.data=mut.bspline.data, expr.data=mut.expr.data, 
regulator.list=tf.list, target.list=rownames(mut.bspline.data), 
single.adj.r.squared=0.8, multiple.adj.r.squared=0.9, maxdelay=ncol(mut.bspline.data)*0.1, 
min.coef=0.25, max.coef=4, output=T, topdf=T, 
xlab='Time point (lifeline)', ylab='Relative expression level (in log ratio)')
setwd('..')
write.table(mut.models,file='mut.models..csv',col.names=NA,sep=',')
save(mut.models,file='mut.models.RData')

pdf('mut.network.pdf',width=70, height=70)
plot.GeneReg(mut.models,vertex.size=2,layout=layout.fruchterman.reingold)
dev.off()
